# Supplementary material for: Modulation of polar auxin transport identifies the molecular determinants of source–sink carbon relationships and sink strength in poplar
Source: Tree Physiol. 2023 May 20;44(13):82–101. doi: 10.1093/treephys/tpad073 (PMC11898627; doi:10.1093/treephys/tpad073)
Supplement: Balasubramanian_et_al_2022_supplementary_tables_tpad073 [file balasubramanian_et_al_2022_supplementary_tables_tpad073.xlsx]

## Sheet: Sup.table-S1
Supplementary Table S1: Dry biomass weight data collected from control and hormone (AE and AI) sprayed plant tissues (leaf, stem and root) collected 11 days post spraying of hormones. In addition, leaf count of the plants involved in the spraying experiment were recorded before and after the spraying ended. T-test analysis was used for statistical anlaysis.
Dry weight (mgs)							Root to shoot ratio	% of dry weight						Leaf count
Treatment	Plant replicate	leaf dry weight (mgs)	stem dry weight (mgs)	root dry weight (mgs)	Dry weight (Leaf + stem + root) (mgs)	Dry weight (leaf + stem) (mgs)	Shoot wt/Root wt	% leaf DW	% stem DW	% root DW			Treatment	Plant replicate	Before spray start	11d after spraying
control	1	39.9	184.7	38.4	263	224.6	0.170971	15.1711	70.2281	14.6008			Control	1	3	7
	2	171.4	199.6	70.1	441.1	371	0.188949	38.8574	45.2505	15.8921				2	5	12
	3	96.3	191.7	75.3	363.3	288	0.261458	26.507	52.7663	20.7267				3	4	6
	4	84.3	125.8	30.8	240.9	210.1	0.146597	34.9938	52.2208	12.7854				4	4	9
	5	173.4	124.3	42.8	340.5	297.7	0.143769	50.9251	36.5051	12.5698				5	10	10
	6	182.2	128.6	54.8	365.6	310.8	0.176319	49.8359	35.1751	14.9891				6	8	8
	7	42.2	82.8	37.4	162.4	125	0.2992	25.9852	50.9852	23.0296				7	3	8
	8	128.5	233.9	70.8	433.2	362.4	0.195364	29.663	53.9935	16.3435				8	7	17
AE	1	52.1	354.9	86.8	493.8	407	0.213268	10.5508	71.8712	17.578			AE	1	8	9
	2	194.3	228.3	78.9	501.5	422.6	0.186701	38.7438	45.5234	15.7328				2	5	17
	3	131.6	111.4	75.3	318.3	243	0.309877	41.3446	34.9984	23.6569				3	7	8
	4	86.7	226.9	57.9	371.5	313.6	0.18463	23.3378	61.0767	15.5855				4	7	7
	5	116	71.8	54.9	242.7	187.8	0.292332	47.7956	29.5838	22.6205				5	5	13
	6	55.2	190.2	48	293.4	245.4	0.195599	18.8139	64.8262	16.3599				6	5	8
														7	5	5
AI	1	79.9	180.6	31.9	292.4	260.5	0.122457	27.3256	61.7647	10.9097				8	8	12
	2	58.4	89.1	44.6	192.1	147.5	0.302373	30.4008	46.3821	23.2171
	3	222.9	143.8	57.6	424.3	366.7	0.157077	52.5336	33.8911	13.5753			AI	1	10	17
	4	154.2	263.1	69.7	487	417.3	0.167026	31.6632	54.0246	14.3121				2	4	8
	5	33.9	43.1	24.8	101.8	77	0.322078	33.3006	42.3379	24.3615				3	6	8
	6	49.5	148.1	14.2	211.8	197.6	0.0718623	23.3711	69.9245	6.70444				4	9	15
	7	57.9	208.3	44.4	310.6	266.2	0.166792	18.6413	67.0637	14.2949				5	2	5
	8	69.7	221.4	36.6	327.7	291.1	0.12573	21.2695	67.5618	11.1688				6	8	11
														7	9	12
														8	10	13
		leaf dry weight (mgs)	stem dry weight (mgs)	root dry weight (mgs)	Dry weight (Leaf + stem + root) (mgs)	Dry weight (leaf + stem) (mgs)	% leaf DW	% stem DW	% root DW
Average	control	114.775	158.925	52.55	326.25	273.7	33.9923	49.6406	16.3671						Before spray start	11d after spraying
	AE	105.983	197.25	66.9667	370.2	0.230401	30.0978	51.3133	18.5889				Average	control	5.5	9.625
	AI	90.8	162.188	40.475	293.462	0.179424	29.8132	55.3688	14.818					AE	6.25	9.875
														AI	7.25	11.125
Standard error	stderr	19.1708	16.7822	5.81157	32.0851	0.0181749	4.06112	3.67018	1.22403
	stderr	18.5232	34.453	5.32906	36.9576	0.0193102	5.04637	5.92094	1.24506				Standard error	stderr	0.299739	0.409542
	stderr	21.3269	23.7878	5.8689	41.405	0.0290412	3.48578	4.42274	2.00826					stderr	0.16238	0.452586
														stderr	0.346579	0.465352
T-test comparisons	C vs AE	0.777106	0.364015	0.136327	0.437597	0.297501	0.59781	0.828002	0.283326
	AE vs AI	0.648975	0.458139	0.0129505	0.251742	0.239007	0.966825	0.627221	0.203374
	C vs AI	0.447212	0.917998	0.19301	0.567524	0.623128	0.477178	0.366973	0.547695
Significance	C vs AE
	AE vs AI			root DW
	C vs AI

## Sheet: Sup.table-S2
Supplementary Table S2: Root image analysis and the values of selective derived parameters. The root images were uploaded to DIRT portal and analysis was performed after providing inputs about scale and background threshold parameters. T-test analysis was used for statistical anlaysis.
IMAGE_ID	IMAGE_NAME	Treatment	Root Area (mm2)	Root Medium width (mm)	Root Width Max (mm)	Lateral root Branching frequency	Average Lateral root length (mm)	Average Lateral root angle (degrees)
1013984	C2.jpg	control-2	2355.68	1.66471	5.43676	0.161765	0.0376471	0.178612
1013986	C4.jpg	control-4	1186.57	4.37059	5.55294	0.292157	0.0941176	0.202955
1013987	C5.jpg	control-5	1433.77	3.28529	5.92059	0.0874332	0.0634803	0.136918
1013988	C6.jpg	control-6	1586.93	4.13676	6.89118	0.0529412	0.0611112	0.0756297
1013989	C7.jpg	control-7	1468.06	1.15588	4.09412	0.0713903	0.0385026	0.199489
1013990	C8.jpg	control-8	2531.22	3.12941	6.89412	0.116176	0.0431374	0.205209
1013991	E1.jpg	A.Enhancer-1	1775.64	1.14706	5.70294	0.835294	0.0573529	0.0159747
1013992	E2.jpg	A.Enhancer-2	2184.2	1.53088	5.48824	0.270588	0.0882353	0.103573
1013993	E3.jpg	A.Enhancer-3	2370.59	1.90294	7.50882	0.0980391	0.0437909	0.124339
1013994	E4.jpg	A.Enhancer-4	2182.19	2.17647	5.02059	0.583824	0.0323529	0.218971
1013995	E5.jpg	A.Enhancer-5	1912.78	2.39118	5.18529	0.305882	0.0279412	0.143222
1013996	E6.jpg	A.Enhancer-6	1562.8	1.15588	4.48088	0.157059	0.280882	0.0685176
1013997	E7.jpg	A.Enhancer-7	699.668	1.33676	3.74118	0.311029	0.122059	0.0997465
1013998	I1.jpg	A.inhibitor-1	1273.07	2.38382	4.27647	0.357647	0.247549	0.10282
1013999	I2.jpg	A.inhibitor-2	2260.26	1.8	4.17794	0.408824		-0.00294118
1014000	I3.jpg	A.inhibitor-3	529.268	1.18235	2.96912	0.0950979	0.0757353	0.195394
1014001	I4.jpg	A.inhibitor-4	1261.29	2.05882	3.01176	0.108614	0.288551	0.145791
1014002	I5.jpg	A.inhibitor-5	1121.54	0.461765	3.28382	0.355882	0.0264706	0.243265
1014003	I6.jpg	A.inhibitor-6	1061.37	1.66176	3.37059	0.279412		-0.00294118
1014004	I7.jpg	A.inhibitor-7	1418.5	1.35588	4.27206	0.118487	0.0613444	0.154912
1014005	I8.jpg	A.inhibitor-8	666.385	1.76176	3.20294	0.982353	0.00882353	0.21797
			Root Area (mm2)	Root Medium width (mm)	Root Width Max (mm)	Lateral root Branching frequency	Average Lateral root length (mm)	Average Lateral root angle (degrees)
	Average	control	1760.37	2.95711	5.79828	0.13031	0.0563327	0.166469
		AE	1812.55	1.66303	5.30399	0.365959	0.0932306	0.110621
		AI	1198.96	1.58327	3.57059	0.246281	0.118079	0.131784
	Standard error		204.128	0.484241	0.391056	0.0327785	0.00806709	0.0191448
			196.835	0.174888	0.410791	0.0902245	0.0312232	0.0220802
			174.149	0.194545	0.189186	0.0443349	0.0385043	0.031068
	T-test comparisons	C vs AE	0.869065	0.0324254	0.444004	0.0572008	0.34692	0.111756
		AE vs AI	0.0480981	0.783441	0.00258878	0.848852	0.675829	0.622875
		C vs AI	0.0760767	0.0202769	0.000254257	0.100563	0.24067	0.432302
	Significance	C vs AE				LT_BRA_FRQ
		AE vs AI	AREA		WIDTH_MAX
		C vs AI	AREA	WIDTH_MED	WIDTH_MAX

## Sheet: Sup.table-S3
Supplementary Table S3: Differential expressed genes from AE-treated plant roots vs controls. The significant genes (n=42 genes, p<0.05) and their fold change in expression levels were highlighted. DESEQ was used for statistical anlaysis.
rownames(this)	baseMean	log2FoldChange	lfcSE	stat	pvalue	padj	annot
gene_id:7459926,Genbank:XM_002310349.3	38.7898	2.51042	0.605006	4.1494	3.33344e-05	0.0335238	polygalacturonase
gene_id:112325816,Genbank:XM_024592896.1	65.355	1.56051	0.291516	5.35309	8.64641e-08	0.000956509	partial=true
gene_id:18096079,Genbank:XM_024595958.1	52.8622	1.40753	0.32614	4.31571	1.5909e-05	0.0234658	neurofilament heavy polypeptide
gene_id:18097389,Genbank:XM_006383862.2	219.749	1.31837	0.203876	6.46653	1.00278e-10	2.21864e-06	AAA-ATPase ASD%2C mitochondrial
gene_id:112323309,Genbank:XM_024580889.1	36.8167	1.30365	0.331817	3.92883	8.53613e-05	0.0460639	probable glutathione S-transferase parC
gene_id:7460262,Genbank:XM_002303912.3	189.938	1.16914	0.293541	3.98288	6.80847e-05	0.0402133	cytosolic sulfotransferase 15
gene_id:18109209,Genbank:XM_024599881.1	281.07	1.12841	0.215853	5.22769	1.71642e-07	0.00126586	AAA-ATPase ASD%2C mitochondrial
gene_id:7479535,Genbank:XM_002308335.3	224.686	0.664964	0.155748	4.26949	1.95918e-05	0.0243914	myb family transcription factor PHL5
gene_id:7494763,Genbank:XM_024607720.1	341.45	0.46469	0.107516	4.32204	1.54596e-05	0.0234658	beta-amylase 1%2C chloroplastic
gene_id:18100524,Genbank:XM_006381769.2	763.031	0.337954	0.0706624	4.78266	1.72992e-06	0.00765488	protein DETOXIFICATION 16
gene_id:18109315,Genbank:XM_006387529.2	7006.49	0.266177	0.0565681	4.70543	2.53328e-06	0.00934149	glutamine synthetase cytosolic isozyme 1-1
gene_id:18097306,Genbank:XM_006383791.2	685.109	-0.416494	0.0970613	-4.29104	1.77839e-05	0.0243914	plant UBX domain-containing protein 4
gene_id:7471550,Genbank:XM_002309538.3	518.081	-0.509369	0.110782	-4.59792	4.2672e-06	0.0118015	two-on-two hemoglobin-3
gene_id:7470730	805.09	-0.530935	0.124439	-4.26664	1.98439e-05	0.0243914
gene_id:7467033,Genbank:XM_002297905.3	116.168	-0.569931	0.14377	-3.96418	7.36481e-05	0.0417812	uncharacterized LOC7467033
gene_id:18099497,Genbank:XM_006383396.2	748.578	-0.673117	0.148688	-4.52703	5.9818e-06	0.0132347	LOB domain-containing protein 41
gene_id:7486096,Genbank:XM_024604921.1	1785.59	-0.684217	0.168502	-4.06058	4.89511e-05	0.0394131	probable pectinesterase/pectinesterase inhibitor 51
gene_id:7461834,Genbank:XM_002302317.3	841.932	-0.70102	0.158103	-4.43395	9.25231e-06	0.0186098	transcription factor bHLH93
gene_id:7457936,Genbank:XM_002311127.3	179.825	-0.774496	0.190449	-4.06669	4.76858e-05	0.0394131	uncharacterized LOC7457936
gene_id:7453712,Genbank:XM_002323130.3	18114.5	-0.840491	0.209152	-4.01856	5.85544e-05	0.0394131	36.4 kDa proline-rich protein
gene_id:18105635,Genbank:XM_006374222.2	1092.84	-0.879917	0.219398	-4.01059	6.0567e-05	0.0394131	ABC transporter G family member 4
gene_id:7468489,Genbank:XM_002320414.3	8554.53	-1.12454	0.276245	-4.07079	4.68533e-05	0.0394131	putative lipid-transfer protein DIR1
gene_id:7462849,Genbank:XM_002301117.3	69.0436	-1.12522	0.25755	-4.36895	1.24846e-05	0.0212479	LOB domain-containing protein 39
gene_id:7497216,Genbank:XM_002301334.3	5061.92	-1.15287	0.289503	-3.98224	6.82702e-05	0.0402133	probable polygalacturonase
gene_id:7492392,Genbank:XM_002314576.3	1949.29	-1.36312	0.267966	-5.08692	3.63916e-07	0.00201291	polygalacturonase At1g48100
gene_id:7462957,Genbank:XM_024590043.1	26.1134	-1.49655	0.367512	-4.07212	4.65879e-05	0.0394131	leucine-rich repeat extensin-like protein 4
gene_id:18097321,Genbank:XM_006383769.2	33.5402	-1.59013	0.348456	-4.56335	5.0344e-06	0.0123762	serine/threonine-protein kinase HT1%2C transcript variant X1
gene_id:7479142,Genbank:XM_002306998.3	87.6934	-1.59949	0.408473	-3.91579	9.01095e-05	0.0474684	NAC domain-containing protein 104
gene_id:7471119,Genbank:XM_002311362.3	97.5474	-1.68651	0.423671	-3.9807	6.87119e-05	0.0402133	putative beta-D-xylosidase
gene_id:18098895,Genbank:XM_006382655.2	72.8787	-1.69273	0.406832	-4.16076	3.17197e-05	0.0334189	flavonoid 3'-monooxygenase
gene_id:7475437,Genbank:XM_002314485.3	237.688	-2.04784	0.463889	-4.41449	1.01247e-05	0.0186674	cell wall / vacuolar inhibitor of fructosidase 1
gene_id:7463174,Genbank:XM_002300968.3	29.2131	-2.93614	0.730144	-4.02132	5.78732e-05	0.0394131	glycine-rich protein 2
gene_id:7497590,Genbank:XM_002308232.3	2883.21	-2.94664	0.748757	-3.93538	8.30653e-05	0.0459455	beta-galactosidase
gene_id:7483915,Genbank:XM_002311386.3	157.711	-2.95542	0.736319	-4.01378	5.97542e-05	0.0394131	basic leucine zipper 43
gene_id:7455621,Genbank:XM_002309246.2	371.745	-3.21524	0.79484	-4.04514	5.22924e-05	0.0394131	F-box/kelch-repeat protein At1g15670
gene_id:7488130,Genbank:XR_002983730.1	194.192	-3.70689	0.920927	-4.02517	5.69341e-05	0.0394131
gene_id:18104619,Genbank:XM_006376415.2	526.935	-3.77807	0.901733	-4.18978	2.79222e-05	0.0308889	uncharacterized LOC18104619
gene_id:7470586,Genbank:XM_024607383.1	278.837	-3.80266	0.955567	-3.97948	6.9067e-05	0.0402133	uncharacterized LOC7470586
gene_id:7477401,Genbank:XM_002305758.3	166.456	-3.94042	0.975904	-4.03771	5.39745e-05	0.0394131	uncharacterized LOC7477401
gene_id:18095889,Genbank:XM_024584007.1	660.428	-4.44918	0.954221	-4.66263	3.12194e-06	0.00986758	thioredoxin-like protein CXXS1
gene_id:7472135,Genbank:XM_002313689.3	30.6702	-4.56151	1.07674	-4.23639	2.27139e-05	0.0264497	chaperone protein dnaJ 11%2C chloroplastic
gene_id:7490642,Genbank:XM_002301934.3	117.785	-4.78762	1.18427	-4.04269	5.28407e-05	0.0394131	chaperone protein dnaJ 11%2C chloroplastic
gene_id:112327910,Genbank:XM_024603257.1	565.622	-0.982335	0.252589	-3.88907	0.000100629	0.0517774	putative glycine-rich cell wall structural protein 1
gene_id:7493967,Genbank:XM_002307686.3	535.934	-2.37565	0.612101	-3.88114	0.000103968	0.0517885	snakin-2
gene_id:18102264	519.492	-2.27646	0.588182	-3.87034	0.000108685	0.0517885
gene_id:7498233,Genbank:XM_002312269.3	464.098	-1.43772	0.371734	-3.8676	0.000109911	0.0517885	polygalacturonase At1g48100
gene_id:7490210,Genbank:XM_006380355.2	33.0744	-0.783498	0.202596	-3.86729	0.000110052	0.0517885	uncharacterized LOC7490210%2C transcript variant X4
gene_id:18107444,Genbank:XM_006373451.2	119.463	-2.22089	0.575661	-3.85799	0.000114324	0.0517885	zinc finger protein CONSTANS-LIKE 2
gene_id:7475634,Genbank:XM_002322020.3	2614.32	-2.41415	0.625883	-3.8572	0.000114696	0.0517885	uncharacterized LOC7475634
gene_id:18100476,Genbank:XM_006381718.2	6765.57	-0.511003	0.133146	-3.83792	0.00012408	0.0549055	fructose-bisphosphate aldolase 6%2C cytosolic
gene_id:7476360,Genbank:XM_002305060.2	145.449	-0.827663	0.216442	-3.82396	0.000131328	0.0564729	peroxidase 19
gene_id:7468858,Genbank:XM_024600310.1	32.2749	-2.72477	0.713623	-3.81822	0.000134416	0.0564729	beta carbonic anhydrase 5%2C chloroplastic%2C transcript variant X5
gene_id:7475057,Genbank:XM_002313257.3	179.618	0.497217	0.130387	3.81339	0.000137074	0.0564729	probable mannitol dehydrogenase%2C transcript variant X1
gene_id:7478740,Genbank:XM_002314108.3	622.251	-3.57879	0.938816	-3.81203	0.000137832	0.0564729	uncharacterized LOC7478740
gene_id:7462344,Genbank:XM_002316875.3	481.941	-3.20552	0.842375	-3.80534	0.000141611	0.0569663	stem-specific protein TSJT1
gene_id:7471509,Genbank:XM_002307053.3	219.864	-3.05519	0.805475	-3.79303	0.000148821	0.0587976	uncharacterized LOC7471509
gene_id:7467451,Genbank:XM_002325536.3	40.1655	1.34401	0.35617	3.77352	0.00016096	0.0624777	laccase-14
gene_id:7468485,Genbank:XM_002320410.2	24.1386	-2.12098	0.567642	-3.73649	0.00018661	0.0711853	cysteine proteinase inhibitor B
gene_id:7477093,Genbank:XM_002307060.3	336.762	-1.16723	0.313944	-3.71796	0.000200841	0.074727	probable trehalose-phosphate phosphatase J
gene_id:7487543,Genbank:XM_002298831.3	113.251	-1.45103	0.390514	-3.71569	0.00020265	0.074727	nuclear transcription factor Y subunit B-3
gene_id:7495296,Genbank:XM_002317235.3	491.56	-0.623915	0.168617	-3.70019	0.000215442	0.078142	protein HEAT-STRESS-ASSOCIATED 32
gene_id:7456256,Genbank:XM_002300094.3	103.178	-2.05572	0.557506	-3.68735	0.000226598	0.0808627	glutaredoxin-C1
gene_id:7456286,Genbank:XM_002310589.3	78.5082	0.918644	0.249792	3.67764	0.000235403	0.0824822	ethylene-responsive transcription factor ABR1
gene_id:7478011,Genbank:XM_024605189.1	159.231	0.947785	0.258133	3.6717	0.000240944	0.0824822	anthocyanidin 3-O-glucosyltransferase 5
gene_id:7480353,Genbank:XM_002300493.3	55.7349	-1.22217	0.333351	-3.66631	0.000246078	0.0824822	RING-H2 finger protein ATL79
gene_id:18108485,Genbank:XM_024591000.1	91.3	1.16308	0.317367	3.66478	0.000247548	0.0824822	laccase-14
gene_id:7457872,Genbank:XM_002311982.3	1942.85	0.372374	0.101672	3.66249	0.000249777	0.0824822	chorismate synthase%2C chloroplastic
gene_id:7487087,Genbank:XM_002318528.3	513.496	-0.963168	0.263518	-3.65504	0.000257143	0.0836659	uncharacterized LOC7487087
gene_id:7467813,Genbank:XM_024596222.1	14.1549	-3.60418	0.989952	-3.64076	0.000271831	0.0871631	UPF0496 protein At3g49070
gene_id:7495831,Genbank:XM_002298636.3	890.463	-2.33888	0.645178	-3.62517	0.000288773	0.0912265	selenium-binding protein 1
gene_id:7488994,Genbank:XM_002324452.3	54.302	-2.45463	0.678068	-3.62003	0.000294566	0.0912265	xylose isomerase%2C transcript variant X2
gene_id:7470570,Genbank:XM_002298197.3	1782.56	-1.61235	0.445646	-3.61801	0.000296873	0.0912265	aquaporin TIP2-1
gene_id:7469534,Genbank:XM_002309680.3	229.51	2.2793	0.631284	3.61057	0.00030552	0.0925812	polygalacturonase
gene_id:7469610,Genbank:XM_024609161.1	677.291	1.15435	0.320955	3.59662	0.000322379	0.0925812	probable indole-3-acetic acid-amido synthetase GH3.1
gene_id:7481632,Genbank:XM_002311798.3	332.326	-3.04298	0.846122	-3.59638	0.000322673	0.0925812	basic 7S globulin 2
gene_id:18104339,Genbank:XM_006376101.2	77.569	-3.09329	0.860475	-3.59486	0.000324569	0.0925812	bark storage protein A
gene_id:18099359,Genbank:XM_024600786.1	120.509	-1.37531	0.382924	-3.5916	0.00032865	0.0925812	transcription factor HHO5
gene_id:7472306,Genbank:XM_024581626.1	34.0758	-2.02404	0.563811	-3.58992	0.000330779	0.0925812	F-box/LRR-repeat MAX2 homolog A
gene_id:112328982,Genbank:XR_002984380.1	36.9809	-1.23425	0.34386	-3.5894	0.000331437	0.0925812
gene_id:18104922,Genbank:XM_006374908.2	1295.75	0.372861	0.103953	3.5868	0.000334757	0.0925812	probable carboxylesterase 2
gene_id:7484591,Genbank:XM_002323880.3	24.3848	-2.1116	0.589983	-3.57908	0.00034481	0.0941519	LEAF RUST 10 DISEASE-RESISTANCE LOCUS RECEPTOR-LIKE PROTEIN KINASE-like 2.5
gene_id:18111257,Genbank:XM_006389570.2	271.709	-0.835115	0.233653	-3.57417	0.000351338	0.0941519	protein DETOXIFICATION 40
gene_id:7475079,Genbank:XM_024588600.1	28.3975	-1.81378	0.507666	-3.57279	0.000353203	0.0941519	aldehyde dehydrogenase family 7 member B4%2C transcript variant X2
gene_id:7458171,Genbank:XM_024596911.1	2809.86	0.343784	0.0963833	3.56685	0.000361302	0.094773	glutamate--cysteine ligase%2C chloroplastic
gene_id:7493180,Genbank:XM_002317719.3	43.1961	-2.06233	0.578523	-3.56482	0.0003641	0.094773	ubiquinol oxidase 2%2C mitochondrial%2C transcript variant X1
gene_id:7489269,Genbank:XM_024608084.1	2991.17	-1.1613	0.32605	-3.56173	0.000368414	0.094781	osmotin-like protein
gene_id:18108627,Genbank:XM_006371572.2	81.1898	-0.946311	0.265971	-3.55795	0.000373758	0.0950506	uncharacterized LOC18108627
gene_id:18097228,Genbank:XM_006385983.2	279.036	-0.397364	0.111876	-3.55182	0.00038258	0.0961885	lysine--tRNA ligase%2C chloroplastic/mitochondrial
gene_id:18108624,Genbank:XM_006371569.2	265.996	-0.870535	0.245572	-3.54493	0.000392723	0.0976292	uncharacterized LOC18108624
gene_id:18102513,Genbank:XM_006378329.2	188.803	-1.32075	0.373177	-3.5392	0.000401344	0.0986638	uncharacterized LOC18102513
gene_id:112328170,Genbank:XM_024605030.1	42.0605	-1.47595	0.417799	-3.53268	0.000411362	0.100015	LOB domain-containing protein 38-like
gene_id:112326673,Genbank:XR_002980592.1	187.074	-0.879245	0.249114	-3.52949	0.000416367	0.100132
gene_id:7477960,Genbank:XM_002310121.3	170.921	0.565708	0.161068	3.51223	0.000444359	0.10492	patatin-like protein 2
gene_id:7458050,Genbank:XM_024582676.1	181.939	-0.565449	0.161032	-3.5114	0.00044576	0.10492	copper methylamine oxidase%2C transcript variant X1
gene_id:7496614,Genbank:XM_002323719.3	250.661	-1.55798	0.444561	-3.50453	0.00045742	0.105459	nitronate monooxygenase
gene_id:18101188,Genbank:XM_024605293.1	126.97	1.00639	0.287175	3.50443	0.000457584	0.105459	patatin-like protein 2
gene_id:7461210,Genbank:XM_002305386.3	2994.57	-0.622785	0.177912	-3.50052	0.000464348	0.105915	uncharacterized LOC7461210
gene_id:18111009,Genbank:XM_024597657.1	18.0189	1.53115	0.438212	3.4941	0.000475669	0.106089	receptor-like protein 14%2C transcript variant X1
gene_id:18109196,Genbank:XM_006387407.2	277.833	-0.621926	0.17808	-3.4924	0.000478699	0.106089	uncharacterized LOC18109196
gene_id:7466740,Genbank:XM_002309879.3	14.2613	-2.71675	0.778526	-3.48961	0.000483723	0.106089	photosystem I reaction center subunit N%2C chloroplastic%2C transcript variant X1
gene_id:7489422,Genbank:XM_002325076.3	260.846	-0.671638	0.192485	-3.4893	0.000484293	0.106089	protein TSS
gene_id:7467241,Genbank:XM_002301100.3	120.954	-2.47174	0.709986	-3.48139	0.000498822	0.1082	branched-chain-amino-acid aminotransferase 2%2C chloroplastic%2C transcript variant X1
gene_id:18104679	234.911	0.688572	0.198047	3.47681	0.000507425	0.108998
gene_id:7469591,Genbank:XM_002309772.3	22.2292	-2.24814	0.647243	-3.47341	0.000513885	0.109298	tetrapyrrole-binding protein%2C chloroplastic
gene_id:7461698,Genbank:XM_002298672.3	52.3842	-2.88556	0.831354	-3.47091	0.0005187	0.109298	RING-H2 finger protein ATL78
gene_id:18107111,Genbank:XM_024588899.1	140.55	-0.771288	0.222656	-3.46404	0.000532137	0.110288	uncharacterized LOC18107111
gene_id:7474405,Genbank:XM_024611085.1	14.3564	-1.71214	0.494364	-3.46333	0.000533539	0.110288	uncharacterized LOC7474405%2C transcript variant X4
gene_id:7464260,Genbank:XM_024581996.1	737.477	-0.264812	0.0765153	-3.46091	0.000538356	0.110288	protein BOBBER 1
gene_id:7475680,Genbank:XM_002304085.3	18.4438	-2.41338	0.698446	-3.45535	0.000549584	0.111555	uncharacterized LOC7475680
gene_id:18094499,Genbank:XM_006368799.2	470.879	0.353201	0.102378	3.44996	0.000560674	0.112116	uncharacterized proline-rich protein
gene_id:18100191,Genbank:XM_024603535.1	150.011	-2.27787	0.660549	-3.44845	0.00056381	0.112116	uncharacterized LOC18100191
gene_id:7459184,Genbank:XM_002325401.3	670.225	-0.351186	0.101891	-3.44667	0.000567549	0.112116	cationic amino acid transporter 4%2C vacuolar
gene_id:7470449,Genbank:XM_002305523.3	23.7309	-4.34564	1.26201	-3.44343	0.00057439	0.112464	uncharacterized LOC7470449
gene_id:18099186,Genbank:XM_006383036.2	534.045	-2.74064	0.799591	-3.42756	0.000609042	0.118202	chaperone protein dnaJ 11%2C chloroplastic
gene_id:7465837,Genbank:XM_024598046.1	1331.9	0.17147	0.0501592	3.41852	0.000629634	0.119955	plant UBX domain-containing protein 8
gene_id:18096062,Genbank:XR_002980062.1	162.425	-1.53442	0.449107	-3.4166	0.000634093	0.119955
gene_id:7489189,Genbank:XM_002307806.2	129.766	0.626	0.183229	3.41649	0.000634339	0.119955	heavy metal-associated isoprenylated plant protein 47
gene_id:7472498,Genbank:XM_002323656.3	155.639	0.690002	0.202512	3.40722	0.000656289	0.122375	probable calcium-binding protein CML43
gene_id:18098598,Genbank:XM_006382343.2	811.403	-1.43894	0.422682	-3.40431	0.000663303	0.122375	pyrophosphate-energized vacuolar membrane proton pump 1
gene_id:7454458,Genbank:XM_002321830.2	66.7588	1.40452	0.41259	3.40414	0.000663727	0.122375	transcription factor bHLH118
gene_id:7476924,Genbank:XR_002981919.1	64.8786	-2.0861	0.613321	-3.40132	0.000670621	0.122624
gene_id:18095018,Genbank:XM_006369431.2	4066.25	-0.45605	0.134205	-3.39816	0.000678415	0.123032	uncharacterized LOC18095018
gene_id:7475079,Genbank:XM_002299684.3	98.9235	-1.8595	0.547912	-3.3938	0.000689293	0.123989	aldehyde dehydrogenase family 7 member B4%2C transcript variant X1
gene_id:7483110,Genbank:XM_006380638.2	2272.91	1.28199	0.37871	3.38516	0.000711371	0.126928	uncharacterized LOC7483110
gene_id:18101160,Genbank:XM_006380612.2	540.873	2.33628	0.693614	3.36826	0.000756432	0.132851	probable indole-3-acetic acid-amido synthetase GH3.1
gene_id:7463721,Genbank:XM_024590124.1	31.261	-0.795458	0.236166	-3.36821	0.000756576	0.132851	probable protein phosphatase 2C 50%2C transcript variant X2
gene_id:7485913,Genbank:XM_024606023.1	26.6435	-0.919122	0.273407	-3.36173	0.000774547	0.134871	serine/threonine-protein phosphatase 4 regulatory subunit 3A%2C transcript variant X5
gene_id:7454363,Genbank:XM_002306840.3	432.312	-2.42347	0.721334	-3.3597	0.000780269	0.134871	uncharacterized LOC7454363
gene_id:7473212,Genbank:XM_006379943.2	832.689	-1.6398	0.488619	-3.35598	0.000790839	0.135638	uncharacterized LOC7473212
gene_id:7490640,Genbank:XM_002301932.3	935.174	-0.848397	0.253127	-3.35167	0.000803262	0.136459	thaumatin-like protein 1b
gene_id:112327916,Genbank:XR_002982414.1	14.3564	-2.38036	0.710544	-3.35005	0.000807959	0.136459
gene_id:112324791,Genbank:XR_002978788.1	52.3263	-1.92073	0.575493	-3.33754	0.000845228	0.137212
gene_id:18109373,Genbank:XM_024601702.1	45.7558	-3.04888	0.913654	-3.33702	0.000846832	0.137212	uncharacterized LOC18109373%2C transcript variant X3
gene_id:18095229,Genbank:XM_006369742.2	342.303	-0.725103	0.217293	-3.33698	0.000846927	0.137212	putative SERF-like protein
gene_id:7454550,Genbank:XM_002318092.3	822.784	-1.58889	0.47618	-3.33675	0.000847655	0.137212	SNF1-related protein kinase regulatory subunit gamma-1
gene_id:7464895,Genbank:XM_002320054.3	499.856	-2.1611	0.647717	-3.33648	0.00084846	0.137212	F-box protein PP2-A13
gene_id:7487728,Genbank:XM_002319094.3	3022.94	-0.22842	0.0684692	-3.3361	0.00084963	0.137212	probable UDP-N-acetylglucosamine--peptide N-acetylglucosaminyltransferase SEC
gene_id:7463770,Genbank:XM_002324165.3	670.099	-2.26344	0.6789	-3.33399	0.000856103	0.137256	uncharacterized LOC7463770
gene_id:18107939	186.706	-1.19474	0.359194	-3.32618	0.000880446	0.139566
gene_id:18097651,Genbank:XM_006384184.2	6696.49	-0.779163	0.234311	-3.32533	0.000883129	0.139566	amino acid transporter AVT6A
gene_id:7480705,Genbank:XM_002302086.3	167.121	-1.7268	0.520073	-3.3203	0.000899203	0.140875	basic 7S globulin
gene_id:18104338,Genbank:XM_006376099.2	229.498	-2.8367	0.854895	-3.31819	0.000906044	0.140875	bark storage protein A
gene_id:7467623,Genbank:XM_002322843.3	166.124	-1.0623	0.320324	-3.31632	0.000912102	0.140875	uncharacterized LOC7467623
gene_id:7470583,Genbank:XM_002298209.3	302.235	-0.56194	0.169521	-3.31486	0.000916881	0.140875	clavaminate synthase-like protein At3g21360
gene_id:7471467,Genbank:XM_002311535.3	614.072	-1.32652	0.400619	-3.31118	0.000929029	0.141548	inositol oxygenase 1
gene_id:112324789,Genbank:XM_024589324.1	35.7022	-2.26795	0.68562	-3.30787	0.000940073	0.141548	berberine bridge enzyme-like 8
gene_id:18102091,Genbank:XM_024608818.1	30.3207	-1.07789	0.325905	-3.30738	0.000941726	0.141548	cyclin-A3-1
gene_id:7491736,Genbank:XM_024605636.1	47.8215	0.719028	0.217501	3.30586	0.000946851	0.141548	uncharacterized LOC7491736%2C transcript variant X5
gene_id:7490776,Genbank:XM_024598570.1	26.6449	1.34103	0.406542	3.29862	0.000971598	0.144272	equilibrative nucleotide transporter 3%2C transcript variant X2
gene_id:7468080,Genbank:XM_002309141.3	75.7638	0.533625	0.161995	3.29409	0.000987416	0.145644	uncharacterized LOC7468080
gene_id:7463321,Genbank:XM_002314268.3	18.0775	-1.67676	0.509659	-3.28995	0.00100204	0.146257	E3 ubiquitin-protein ligase RZFP34%2C transcript variant X2
gene_id:7485537,Genbank:XM_002317175.3	88.2821	-1.66326	0.506019	-3.28696	0.00101275	0.146257	MYB-like transcription factor ETC1
gene_id:18107431,Genbank:XM_024588304.1	13144	-0.894792	0.272293	-3.28614	0.00101569	0.146257	S-adenosylmethionine decarboxylase proenzyme
gene_id:7479144,Genbank:XM_002306218.3	399.526	-0.677821	0.206307	-3.2855	0.00101801	0.146257	ABC transporter G family member 5
gene_id:18094085,Genbank:XM_006368250.2	1090.51	0.193608	0.0592812	3.26593	0.00109106	0.155741	protein ENHANCED DISEASE RESISTANCE 2
gene_id:7474416,Genbank:XM_002316159.3	88.0356	-0.914414	0.280761	-3.25691	0.00112633	0.15938	serine/threonine-protein phosphatase 6 regulatory ankyrin repeat subunit B
gene_id:112324114	49.4235	-0.690598	0.212117	-3.25574	0.00113097	0.15938
gene_id:7482262,Genbank:XM_002315985.3	1888.36	-3.10526	0.956868	-3.24523	0.00117355	0.164334	putative beta-D-xylosidase
gene_id:7479051,Genbank:XM_002304861.3	100.334	-0.733134	0.226253	-3.24033	0.00119392	0.166135	uncharacterized protein At4g22160
gene_id:112328658,Genbank:XR_002983748.1	55.6989	-1.5716	0.486091	-3.23315	0.00122432	0.168574
gene_id:7482192,Genbank:XM_002318851.3	4964.78	-0.386528	0.119572	-3.2326	0.00122668	0.168574	BAG family molecular chaperone regulator 7
gene_id:7456680,Genbank:XM_002321745.3	446.044	-2.38783	0.740481	-3.2247	0.00126105	0.171303	glutamate dehydrogenase 2
gene_id:18098411,Genbank:XM_024598915.1	65.6863	-0.498816	0.154759	-3.22319	0.00126772	0.171303	pectin acetylesterase 8%2C transcript variant X5
gene_id:7453636,Genbank:XM_024600143.1	56.7932	-3.36992	1.04581	-3.2223	0.00127166	0.171303	chaperone protein dnaJ 11%2C chloroplastic
gene_id:18108653,Genbank:XM_006371601.2	32.3824	-2.5175	0.781676	-3.22064	0.00127906	0.171303	wound-responsive protein GWIN3
gene_id:7464819,Genbank:XM_002307534.3	243.844	-2.4942	0.775175	-3.2176	0.00129268	0.171303	oxygen-evolving enhancer protein 2%2C chloroplastic
gene_id:7456810,Genbank:XM_002305115.3	2048.75	-2.46346	0.766008	-3.21598	0.00130001	0.171303	stem-specific protein TSJT1
gene_id:7469060,Genbank:XM_002311737.3	762.545	-1.04051	0.323995	-3.21149	0.00132049	0.171303	polygalacturonase At1g48100
gene_id:7466903,Genbank:XM_002314830.3	284.807	-1.04329	0.325062	-3.20951	0.0013296	0.171303	protein NRT1/ PTR FAMILY 3.1
gene_id:7467196,Genbank:XM_002302300.3	8598.35	-0.645868	0.201364	-3.20747	0.00133908	0.171303	aspartyl protease AED3
gene_id:7494583,Genbank:XM_024598935.1	223.123	-0.553101	0.172465	-3.20703	0.00134113	0.171303	plant cysteine oxidase 2
gene_id:7496598,Genbank:XM_024588822.1	23.8823	-1.30586	0.407212	-3.20683	0.00134207	0.171303	protein DMR6-LIKE OXYGENASE 2
gene_id:7495810,Genbank:XM_002298616.3	1375.89	0.455156	0.141965	3.20612	0.00134537	0.171303	NAC domain-containing protein 83
gene_id:18105148,Genbank:XR_002977801.1	203.059	-0.803546	0.250659	-3.20573	0.00134719	0.171303
gene_id:18094419,Genbank:XM_024586532.1	16.3105	-1.1039	0.344596	-3.20345	0.00135792	0.17168	AT-hook motif nuclear-localized protein 1%2C transcript variant X5
gene_id:18098655,Genbank:XM_006382403.2	629.247	-1.82717	0.570733	-3.20143	0.00136745	0.171902	dormancy-associated protein homolog 3%2C transcript variant X2
gene_id:7492071,Genbank:XM_002298719.3	146.645	-0.392578	0.122769	-3.1977	0.00138529	0.173161	alpha-L-fucosidase 2
gene_id:7496123,Genbank:XM_002308895.3	52.7858	-2.05218	0.642457	-3.19427	0.00140187	0.174249	zeatin O-glucosyltransferase
gene_id:7481701,Genbank:XM_002319450.3	493.1	-0.93971	0.294456	-3.19134	0.00141616	0.174735	universal stress protein PHOS32
gene_id:7488410,Genbank:XM_002311473.3	898.361	0.435	0.136354	3.19024	0.00142157	0.174735	uncharacterized protein At4g22758
gene_id:7473145,Genbank:XM_002310746.3	545.504	-1.47559	0.463041	-3.18673	0.00143891	0.175362	calcium uniporter protein 2%2C mitochondrial
gene_id:7464843,Genbank:XM_002307557.2	2148.54	-0.491691	0.154329	-3.186	0.00144252	0.175362	protein MARD1
gene_id:7475157,Genbank:XM_002321342.3	146.582	0.404008	0.126963	3.18208	0.00146221	0.176476	small G protein signaling modulator 1%2C transcript variant X1
gene_id:7457717,Genbank:XM_024586327.1	342.038	0.43792	0.137667	3.18101	0.00146764	0.176476	WAT1-related protein At3g28050
gene_id:7453763,Genbank:XM_002321550.3	1530.72	1.49569	0.470898	3.17626	0.00149188	0.17842	polyamine oxidase
gene_id:7488366,Genbank:XM_024606629.1	35.7194	-1.92821	0.607975	-3.17153	0.00151637	0.179609	transcription factor MYB62
gene_id:7489069,Genbank:XM_002317005.3	73.804	-0.873229	0.27544	-3.17031	0.00152279	0.179609	uncharacterized LOC7489069
gene_id:18100085,Genbank:XM_024602502.1	44.0485	-0.630616	0.199103	-3.16729	0.00153868	0.179609	46 kDa FK506-binding nuclear protein%2C transcript variant X1
gene_id:7497347,Genbank:XM_002320672.3	714.077	1.89356	0.597907	3.16699	0.00154026	0.179609	putative expansin-B2
gene_id:7480406,Genbank:XM_002298997.3	25.7257	0.893582	0.282191	3.16658	0.0015424	0.179609	berberine bridge enzyme-like 15%2C transcript variant X1
gene_id:7490005,Genbank:XM_002313053.3	151.848	-1.1596	0.366399	-3.16485	0.00155164	0.179738	myb family transcription factor EFM%2C transcript variant X1
gene_id:7464661,Genbank:XM_002306720.3	18.9602	-2.88136	0.912533	-3.15754	0.00159109	0.183348	photosystem II repair protein PSB27-H1%2C chloroplastic
gene_id:7494040,Genbank:XM_002302525.3	441.455	-0.249209	0.0790177	-3.15384	0.0016114	0.184309	F-box protein At4g00755
gene_id:7453816,Genbank:XM_002322178.3	228.05	-2.41379	0.765558	-3.15299	0.00161609	0.184309	BTB/POZ and TAZ domain-containing protein 1
gene_id:7465518,Genbank:XM_024597062.1	5460.26	-0.701827	0.222994	-3.1473	0.00164787	0.18697	14 kDa proline-rich protein DC2.15
gene_id:7485623,Genbank:XM_002307718.3	113.699	-2.16568	0.689012	-3.14316	0.00167136	0.187642	plastocyanin A%2C chloroplastic
gene_id:7480030,Genbank:XM_002300798.3	556.399	-1.11219	0.353887	-3.14279	0.00167346	0.187642	protein MARD1
gene_id:7465200,Genbank:XM_024583609.1	387.299	-0.980668	0.312138	-3.14178	0.00167924	0.187642	CBS domain-containing protein CBSX3%2C mitochondrial%2C transcript variant X2
gene_id:7482899,Genbank:XM_002312415.3	452.539	-0.783302	0.249539	-3.139	0.00169526	0.188303	pectinesterase inhibitor 7
gene_id:18109932,Genbank:XM_006388166.2	290.673	0.378725	0.120697	3.13781	0.00170217	0.188303	wall-associated receptor kinase 2
gene_id:18094150,Genbank:XM_006368322.2	798.033	-0.54201	0.173002	-3.13296	0.0017305	0.190457	uncharacterized LOC18094150
gene_id:7467960,Genbank:XM_024606020.1	561.751	-2.47857	0.791792	-3.13033	0.00174611	0.190457	transcription factor SRM1
gene_id:7489120,Genbank:XM_024604775.1	165.96	-2.00006	0.638978	-3.1301	0.00174747	0.190457	zinc finger protein CONSTANS-LIKE 5
gene_id:7462847,Genbank:XM_002302373.3	457.536	-1.35099	0.432724	-3.12206	0.00179593	0.194046	probable strigolactone esterase DAD2
gene_id:7458431,Genbank:XM_002324887.3	3717.54	-0.698728	0.223828	-3.12173	0.00179794	0.194046	probable steroid-binding protein 3
gene_id:7461711,Genbank:XM_002301241.3	465.16	-1.22098	0.391368	-3.11977	0.0018099	0.194389	arginase 1%2C mitochondrial
gene_id:7453761,Genbank:XM_024585917.1	643.687	-1.02181	0.32824	-3.11299	0.00185201	0.19759	aldehyde dehydrogenase family 2 member B4%2C mitochondrial
gene_id:18099735,Genbank:XM_002308733.3	524.973	0.445502	0.143151	3.11211	0.00185757	0.19759	anthocyanidin 3-O-glucosyltransferase 6%2C transcript variant X1
gene_id:7490741,Genbank:XM_002298958.3	89.3554	-0.491572	0.158105	-3.10915	0.00187628	0.198099	uncharacterized LOC7490741
gene_id:7463014,Genbank:XM_002305311.2	16.7621	-1.34543	0.432822	-3.10852	0.00188026	0.198099	VQ motif-containing protein 31
gene_id:7478288	1051.41	0.669199	0.215803	3.10098	0.00192883	0.201068
gene_id:7462897,Genbank:XM_002301162.3	63.5284	1.04018	0.335448	3.10087	0.00192952	0.201068	uncharacterized LOC7462897
gene_id:18109906,Genbank:XM_006388140.2	196.991	0.362734	0.117123	3.09702	0.00195474	0.201068	magnesium-dependent phosphatase 1
gene_id:7477446,Genbank:XM_002305802.3	37.3885	1.04179	0.336588	3.09516	0.00196704	0.201068	non-specific lipid-transfer protein 2
gene_id:18104941,Genbank:XM_006374934.2	30.19	-1.89429	0.612136	-3.09456	0.00197105	0.201068	protein MIZU-KUSSEI 1
gene_id:7488870,Genbank:XM_002320654.3	214.833	-1.48361	0.47955	-3.09376	0.0019764	0.201068	probable strigolactone esterase DAD2
gene_id:7486562,Genbank:XM_002306518.2	1327.66	-0.152145	0.0491781	-3.09375	0.00197642	0.201068	transport inhibitor response 1-like protein
gene_id:18105288,Genbank:XM_006375396.2	547.709	-1.18205	0.382292	-3.092	0.0019881	0.201068	caffeoylshikimate esterase
gene_id:7491320,Genbank:XM_002320325.3	31.9858	1.01143	0.327226	3.09091	0.00199541	0.201068	monothiol glutaredoxin-S9
gene_id:7457709,Genbank:XM_002297605.3	463.664	-1.45941	0.472251	-3.09033	0.00199932	0.201068	F-box/kelch-repeat protein At1g15670
gene_id:7492295,Genbank:XM_024603122.1	31.3336	-1.0528	0.340872	-3.08855	0.00201136	0.201363	uncharacterized LOC7492295
gene_id:7460261,Genbank:XM_002304774.2	134.238	1.10517	0.358376	3.08383	0.00204352	0.203661	cytosolic sulfotransferase 15
gene_id:18110350,Genbank:XM_006388602.2	26.9853	0.978645	0.318034	3.07717	0.00208974	0.206422	wall-associated receptor kinase-like 1
gene_id:7482478,Genbank:XM_002323826.3	192.17	-1.68389	0.547224	-3.07715	0.00208988	0.206422	amino acid transporter AVT1I
gene_id:18094527,Genbank:XM_024605157.1	1175.63	0.294508	0.0958353	3.07307	0.00211872	0.208341	pleiotropic drug resistance protein 1
gene_id:7492893,Genbank:XM_024609606.1	50.7418	-0.831086	0.270663	-3.07056	0.00213659	0.209169	heparanase-like protein 2
gene_id:7480718,Genbank:XM_002300831.3	2056.6	-0.917923	0.299404	-3.06583	0.00217067	0.210031	4-hydroxyphenylpyruvate dioxygenase
gene_id:7465530,Genbank:XM_002304394.3	343.582	-0.338749	0.110513	-3.06525	0.00217486	0.210031	elongation factor G-2%2C chloroplastic
gene_id:7464921,Genbank:XM_024585442.1	309.982	-1.83684	0.599421	-3.06436	0.0021814	0.210031	acetyl-coenzyme A carboxylase carboxyl transferase subunit alpha%2C chloroplastic
gene_id:7486483,Genbank:XM_002323434.3	440.862	-0.282459	0.0922011	-3.06351	0.00218754	0.210031	RNA-binding protein CP29B%2C chloroplastic
gene_id:7489100,Genbank:XM_002317036.3	924.669	0.727135	0.237603	3.0603	0.00221118	0.210031	beta-amyrin 28-oxidase
gene_id:18094006,Genbank:XM_024588760.1	190.868	-0.845046	0.276213	-3.0594	0.0022178	0.210031	putative glycerol-3-phosphate transporter 1
gene_id:7482122,Genbank:XM_002318222.3	32.2003	-2.37461	0.776438	-3.05834	0.00222565	0.210031	protein DETOXIFICATION 49
gene_id:18094246,Genbank:XM_006368432.2	1353.98	-2.31624	0.757765	-3.05668	0.00223805	0.210031	chaperone protein dnaJ 8%2C chloroplastic
gene_id:7484418,Genbank:XM_002318040.3	191.931	0.364377	0.119323	3.05371	0.00226033	0.210031	protein DEHYDRATION-INDUCED 19 homolog 5
gene_id:7494378,Genbank:XM_002305658.3	64.8972	0.668862	0.219076	3.0531	0.00226488	0.210031	NDR1/HIN1-like protein 6
gene_id:7495663,Genbank:XM_002307903.2	186.084	0.425007	0.139221	3.05274	0.00226761	0.210031	probable aquaporin SIP2-1
gene_id:18097763,Genbank:XM_024598604.1	1660.1	0.25165	0.0824636	3.05165	0.00227588	0.210031	serine/threonine-protein kinase SRK2A
gene_id:18104063,Genbank:XM_006375755.2	45.9544	0.950025	0.311316	3.05165	0.00227591	0.210031	MDIS1-interacting receptor like kinase 2
gene_id:7498176,Genbank:XR_002983200.1	220.095	-2.03155	0.665793	-3.05133	0.0022783	0.210031
gene_id:7493921,Genbank:XM_024583262.1	25.9386	-2.22763	0.730575	-3.04915	0.00229492	0.210685	uncharacterized LOC7493921
gene_id:7482163,Genbank:XM_024582561.1	703.309	0.275981	0.090706	3.04259	0.00234555	0.214444	receptor-like serine/threonine-protein kinase At4g25390
gene_id:18103963	254.87	-0.460526	0.151445	-3.04088	0.00235889	0.214775
gene_id:7481472,Genbank:XM_002313340.3	534.871	0.272679	0.089813	3.03608	0.00239677	0.216717	internal alternative NAD(P)H-ubiquinone oxidoreductase A2%2C mitochondrial
gene_id:7488140,Genbank:XM_024607968.1	33.4621	1.25458	0.413275	3.0357	0.0023998	0.216717	uncharacterized LOC7488140
gene_id:7456310,Genbank:XM_002310614.3	233.379	0.286165	0.0943405	3.03332	0.00241882	0.217546	uncharacterized protein YpgQ
gene_id:18096030,Genbank:XM_006370712.2	101.97	-2.07158	0.683816	-3.02944	0.00245005	0.218541	berberine bridge enzyme-like 8
gene_id:7458622,Genbank:XM_024609754.1	234.825	-0.45098	0.148987	-3.02697	0.0024702	0.218541	uncharacterized LOC7458622
gene_id:7487073,Genbank:XM_002317879.3	288.069	-1.34022	0.443092	-3.0247	0.00248881	0.218541	uncharacterized LOC7487073%2C transcript variant X1
gene_id:7454507,Genbank:XM_002322431.3	1257.33	0.420584	0.139076	3.02414	0.00249343	0.218541	remorin%2C transcript variant X1
gene_id:7494592,Genbank:XM_002325539.3	119.378	1.02058	0.337526	3.02371	0.00249696	0.218541	laccase-14
gene_id:7456637,Genbank:XM_002322261.3	59.3977	1.19666	0.395782	3.02353	0.00249846	0.218541	mitochondrial phosphate carrier protein 3%2C mitochondrial
gene_id:7463311,Genbank:XM_002314261.3	1708.41	-0.409128	0.13534	-3.02295	0.00250321	0.218541	ABC transporter F family member 1%2C transcript variant X1
gene_id:7467422,Genbank:XM_006371406.2	329.481	-0.388368	0.128546	-3.02123	0.00251751	0.218541	50S ribosomal protein L21%2C chloroplastic
gene_id:7494593,Genbank:XM_002325540.3	111.519	-1.59523	0.528034	-3.02108	0.00251878	0.218541	transcription factor bHLH30
gene_id:7460752,Genbank:XM_002315632.3	121.924	-1.67081	0.553698	-3.01755	0.00254823	0.220233	uncharacterized LOC7460752
gene_id:7475079,Genbank:XM_024588605.1	63.6061	-1.6945	0.562119	-3.01449	0.00257416	0.221153	aldehyde dehydrogenase family 7 member B4%2C transcript variant X3
gene_id:7489267,Genbank:XM_002313407.3	251.847	-0.341881	0.113453	-3.01342	0.00258323	0.221153	inner membrane protein PPF-1%2C chloroplastic
gene_id:7479715,Genbank:XM_002300706.3	163.912	0.817452	0.27133	3.01276	0.00258887	0.221153	cytokinin dehydrogenase 5
gene_id:7469170,Genbank:XM_002306614.3	55.8364	-1.59718	0.531108	-3.00725	0.0026362	0.22433	amino acid permease 3
gene_id:18095611,Genbank:XM_006370230.2	486.749	-1.85335	0.617006	-3.00377	0.00266653	0.226042	stem-specific protein TSJT1
gene_id:18097767,Genbank:XM_006384327.2	329.68	-0.564723	0.188086	-3.00248	0.0026779	0.22614	alcohol dehydrogenase
gene_id:7491263,Genbank:XM_006375377.2	342.064	-1.16849	0.389341	-3.00119	0.00268925	0.226234	uncharacterized LOC7491263
gene_id:18097063,Genbank:XM_024597060.1	222.415	1.89466	0.631721	2.9992	0.00270692	0.226294	gene=LOC18097063
gene_id:7485275,Genbank:XM_002308392.3	396.699	-0.24067	0.080266	-2.9984	0.002714	0.226294	protein FLX-like 4
gene_id:18100284,Genbank:XM_024603048.1	346.438	-0.545662	0.18203	-2.99766	0.00272064	0.226294	sucrose synthase%2C transcript variant X4
gene_id:112325196	27.0643	-0.838364	0.27992	-2.99501	0.00274432	0.226688
gene_id:7478004,Genbank:XM_024605029.1	214.301	0.579984	0.193767	2.9932	0.00276066	0.226688	elongation of fatty acids protein 3-like
gene_id:18100486,Genbank:XM_006381729.2	935.756	-0.962537	0.321579	-2.99316	0.00276103	0.226688	GDSL esterase/lipase At5g45670
gene_id:7489592,Genbank:XM_002315207.3	86.0092	-1.72941	0.577901	-2.99257	0.00276636	0.226688	WAT1-related protein At2g39510
gene_id:112325921,Genbank:XM_024593077.1	15.6943	-1.4881	0.497634	-2.99035	0.00278658	0.227068	organic cation/carnitine transporter 4-like
gene_id:7457513,Genbank:XM_002313043.3	572.699	-2.2594	0.756071	-2.98834	0.00280497	0.227068	CCG-binding protein 1
gene_id:7482222,Genbank:XM_002323019.3	466.992	0.533786	0.17865	2.98789	0.00280913	0.227068	peroxidase 2
gene_id:7470532,Genbank:XM_024581193.1	46.9975	-1.38915	0.464976	-2.98757	0.00281205	0.227068	NAC domain-containing protein 104
gene_id:7457966,Genbank:XM_002320324.2	67.4885	-4.1447	1.38823	-2.98559	0.00283028	0.227709	glutaredoxin-C11
gene_id:18102692	156.756	0.572441	0.191997	2.98151	0.00286833	0.229934
gene_id:18102998,Genbank:XM_006377268.2	705.126	-2.48391	0.836239	-2.97033	0.00297477	0.235581	stem-specific protein TSJT1
gene_id:7491378,Genbank:XM_002300449.3	410.543	0.387683	0.130531	2.97005	0.00297751	0.235581	probable glutathione S-transferase
gene_id:7496059,Genbank:XM_002297771.3	1463.51	0.328095	0.110526	2.96849	0.00299265	0.235581	pleiotropic drug resistance protein 1
gene_id:18100487,Genbank:XM_006381730.2	8007.71	-0.954927	0.321739	-2.96802	0.00299724	0.235581	GDSL esterase/lipase At5g45670
gene_id:7475585,Genbank:XM_024609539.1	89.5331	1.02489	0.345388	2.96736	0.00300369	0.235581	endonuclease 2
gene_id:7471542,Genbank:XM_002308582.3	419.556	-0.704878	0.237651	-2.96602	0.00301681	0.235581	aspartate aminotransferase%2C cytoplasmic
gene_id:7494735,Genbank:XM_002306967.3	908.471	-1.1673	0.393561	-2.96599	0.00301712	0.235581	calvin cycle protein CP12-3%2C chloroplastic
gene_id:7468768,Genbank:XM_002302128.2	250.721	-2.26365	0.76338	-2.96529	0.00302396	0.235581	ethylene-responsive transcription factor ABR1
gene_id:7467515,Genbank:XM_002311614.3	4046.1	-0.525793	0.177535	-2.96163	0.00306019	0.237568	uncharacterized LOC7467515
gene_id:7463179,Genbank:XM_002302222.2	224.301	-1.07184	0.362099	-2.96006	0.00307577	0.237942	probable calcium-binding protein CML29
gene_id:7482413	211.511	0.706776	0.239008	2.95712	0.00310527	0.238694
gene_id:7455888,Genbank:XM_002317351.3	345.79	0.383999	0.129864	2.95694	0.00310707	0.238694	aquaporin NIP1-2
gene_id:7491132,Genbank:XM_002314231.3	97.1649	-0.743126	0.251437	-2.95552	0.00312145	0.238969	uncharacterized LOC7491132
gene_id:7478982,Genbank:XM_002319778.3	511.384	-0.248142	0.0840846	-2.9511	0.00316644	0.240089	CBS domain-containing protein CBSX6
gene_id:112327363,Genbank:XM_024600188.1	15.1944	-1.53858	0.521406	-2.95083	0.00316921	0.240089	cysteine-rich receptor-like protein kinase 15
gene_id:18106167,Genbank:XM_024587999.1	128.198	0.598107	0.20275	2.94998	0.00317796	0.240089	peroxidase A2
gene_id:112325970,Genbank:XM_024593166.1	23.1379	-1.0362	0.351384	-2.94892	0.00318892	0.240089	putative RING-H2 finger protein ATL21A
gene_id:7453944,Genbank:XM_002301222.3	297.25	-2.09669	0.711123	-2.94842	0.00319403	0.240089	GATA transcription factor 4
gene_id:7465133,Genbank:XM_006369446.2	56.8139	0.677312	0.229834	2.94696	0.0032092	0.240089	uncharacterized LOC7465133
gene_id:7492461,Genbank:XM_002306655.3	63.8062	-1.35341	0.459348	-2.94637	0.00321531	0.240089	vacuolar iron transporter homolog 2
gene_id:18095967,Genbank:XM_006370633.2	808.923	-0.336794	0.114337	-2.94564	0.00322289	0.240089	purple acid phosphatase 18
gene_id:7457710,Genbank:XM_002299081.3	1339.16	0.498499	0.169361	2.94341	0.00324622	0.240826	probable polyamine transporter At3g13620
gene_id:18094119,Genbank:XM_006368289.2	460.521	-0.86749	0.294867	-2.94197	0.00326135	0.240826	glycerol-3-phosphate acyltransferase%2C chloroplastic
gene_id:7477427,Genbank:XM_024598717.1	19.4042	-0.849965	0.288948	-2.94158	0.00326544	0.240826	protein ABA DEFICIENT 4%2C chloroplastic%2C transcript variant X3
gene_id:7483577,Genbank:XM_002304215.3	14.8097	-2.71477	0.923317	-2.94024	0.00327963	0.241	uncharacterized LOC7483577
gene_id:7494345,Genbank:XM_002304971.3	153.584	-0.732398	0.249253	-2.93838	0.00329937	0.241	cold shock domain-containing protein 4
gene_id:7455738,Genbank:XM_002299091.2	708.075	-0.856803	0.291601	-2.93827	0.00330048	0.241	protein YLS3
gene_id:7457923,Genbank:XM_002311114.3	321.814	0.575823	0.196434	2.93138	0.00337464	0.245605	zinc finger protein ZAT11
gene_id:7492445,Genbank:XM_024600587.1	365.171	0.582326	0.198887	2.92792	0.0034124	0.247065	auxin efflux carrier component 6
gene_id:18105164,Genbank:XM_024585003.1	132.533	0.538734	0.184048	2.92715	0.00342088	0.247065	ankyrin repeat-containing protein ITN1
gene_id:112327626	113.566	-1.28046	0.437543	-2.92648	0.0034282	0.247065
gene_id:112327249,Genbank:XR_002981392.1	37.9348	-0.604483	0.20665	-2.92516	0.00344282	0.247313
gene_id:7491425,Genbank:XM_002299309.3	43.1029	-2.85388	0.976149	-2.92361	0.00345997	0.24774	light-regulated protein 1%2C chloroplastic
gene_id:18100426,Genbank:XM_024592818.1	168.075	0.543453	0.186415	2.91528	0.0035537	0.253358	bark storage protein A
gene_id:7464039,Genbank:XM_024608144.1	39.8725	0.957292	0.328446	2.91461	0.00356132	0.253358	organ-specific protein S2%2C transcript variant X6
gene_id:7468878,Genbank:XM_002307316.3	116.704	0.497159	0.170749	2.91163	0.00359547	0.254411	probable F-box protein At1g14315
gene_id:7494228,Genbank:XM_002325650.3	31.5589	-0.801452	0.275289	-2.91131	0.00359912	0.254411	uncharacterized LOC7494228
gene_id:7489699,Genbank:XM_002319686.3	29.3014	0.833434	0.286406	2.90997	0.00361459	0.25469	GDSL esterase/lipase 1
gene_id:18108623,Genbank:XM_006371568.2	18.1015	-2.44994	0.842378	-2.90836	0.00363325	0.255193	uncharacterized LOC18108623
gene_id:7455531,Genbank:XM_002315349.3	18.3843	0.962158	0.330944	2.90732	0.00364544	0.255239	uncharacterized LOC7455531
gene_id:7497419,Genbank:XM_002319362.2	227.407	0.654501	0.225362	2.90422	0.00368165	0.255665	indole-3-acetic acid-amido synthetase GH3.6
gene_id:7496928,Genbank:XM_002320724.3	5390.45	0.681879	0.234903	2.90281	0.00369837	0.255665	probable isoaspartyl peptidase/L-asparaginase 2
gene_id:7490718,Genbank:XM_002300483.3	26.3204	2.21913	0.764904	2.90119	0.00371752	0.255665	protein DMR6-LIKE OXYGENASE 2
gene_id:18105350,Genbank:XM_006375491.2	4757.96	-0.805025	0.277558	-2.90039	0.00372703	0.255665	fruit protein pKIWI501
gene_id:7467891,Genbank:XM_002324072.3	394.739	0.399445	0.137735	2.90009	0.00373051	0.255665	uncharacterized LOC7467891
gene_id:112327152,Genbank:XM_024598689.1	21.0912	-0.991552	0.341983	-2.89942	0.00373858	0.255665	transcription termination factor MTERF6%2C chloroplastic/mitochondrial%2C transcript variant X1
gene_id:7490050,Genbank:XM_024608226.1	174.082	-0.902259	0.311277	-2.89858	0.00374862	0.255665	uncharacterized protein At4g06744
gene_id:18096933,Genbank:XM_006385550.2	155.186	-0.356869	0.123119	-2.89856	0.00374883	0.255665	tobamovirus multiplication protein 2A%2C transcript variant X1
gene_id:18098216,Genbank:XM_006384862.2	328.58	0.528951	0.182523	2.898	0.00375553	0.255665	alpha carbonic anhydrase 7
gene_id:7464564	23.8404	0.911715	0.314988	2.89444	0.00379832	0.257159
gene_id:7462445,Genbank:XM_002301719.3	265.403	0.497231	0.1718	2.89424	0.00380072	0.257159	zerumbone synthase
gene_id:18095594,Genbank:XM_006370209.2	350.755	-1.1241	0.388547	-2.89308	0.00381486	0.257316	laccase-17
gene_id:7498182,Genbank:XM_002312220.3	791.458	-1.88153	0.650567	-2.89214	0.00382631	0.257316	NAC transcription factor 29
gene_id:7460060,Genbank:XR_002983679.1	52.1396	0.611578	0.211547	2.89097	0.00384052	0.257489
gene_id:7483097,Genbank:XM_002310088.3	366.707	-0.633449	0.219234	-2.88938	0.00386	0.257714	glutelin type-D 1
gene_id:7470733,Genbank:XM_024603235.1	103.917	-0.633624	0.219338	-2.8888	0.00386717	0.257714	auxin-responsive protein IAA2
gene_id:18098024,Genbank:XM_006384640.2	298.362	0.8398	0.290963	2.88628	0.00389826	0.257937	putative wall-associated receptor kinase-like 16
gene_id:18105959,Genbank:XM_024586613.1	30.5271	-1.46025	0.506713	-2.88181	0.00395395	0.257937	squalene monooxygenase
gene_id:18107881,Genbank:XM_006372185.2	940.066	0.843999	0.292943	2.8811	0.00396291	0.257937	beta-amyrin 28-oxidase
gene_id:7462049,Genbank:XM_024584990.1	173.83	0.549099	0.190693	2.8795	0.00398311	0.257937	vascular-related unknown protein 1
gene_id:112327911,Genbank:XM_024603261.1	19.8774	1.44057	0.500311	2.87936	0.00398488	0.257937	TPD1 protein homolog 1-like
gene_id:7493347,Genbank:XM_002325051.3	402.197	-1.85241	0.643521	-2.87856	0.00399502	0.257937	probable alpha%2Calpha-trehalose-phosphate synthase [UDP-forming] 11
gene_id:7458609,Genbank:XM_024610367.1	36.3871	0.598412	0.207903	2.87832	0.00399799	0.257937	protein transport protein Sec24-like At3g07100%2C transcript variant X2
gene_id:18107240,Genbank:XM_006373176.2	47.4196	-1.03149	0.35842	-2.87788	0.00400351	0.257937	major pollen allergen Ole e 1
gene_id:18095593,Genbank:XM_006370208.2	20.0273	-1.22898	0.42729	-2.87621	0.00402477	0.257937	laccase-17
gene_id:7466418,Genbank:XM_002302159.3	4288.71	-0.825566	0.287123	-2.8753	0.00403639	0.257937	alcohol dehydrogenase
gene_id:7458019,Genbank:XM_002317986.3	19.9663	-1.05017	0.365402	-2.87401	0.00405297	0.257937	calmodulin-binding protein 60 A%2C transcript variant X1
gene_id:7457363,Genbank:XM_002301342.2	152.868	1.25906	0.438101	2.87391	0.0040543	0.257937	late embryogenesis abundant protein Lea14-A
gene_id:7497320,Genbank:XM_002319986.3	117.146	-1.40233	0.488037	-2.87342	0.00406057	0.257937	uncharacterized LOC7497320
gene_id:18096223,Genbank:XR_002980183.1	47.5899	-0.832584	0.28979	-2.87306	0.00406521	0.257937
gene_id:112324786,Genbank:XM_024589311.1	639.49	-2.11071	0.734706	-2.87286	0.00406772	0.257937	berberine bridge enzyme-like 8
gene_id:7456788,Genbank:XM_002305093.3	472.869	-0.351436	0.122366	-2.872	0.00407887	0.257937	30S ribosomal protein S5%2C chloroplastic
gene_id:7462106,Genbank:XM_002311216.3	153.131	-1.33788	0.466115	-2.87027	0.00410118	0.257937	protein EARLY RESPONSIVE TO DEHYDRATION 15%2C transcript variant X1
gene_id:18108483,Genbank:XM_006371416.2	131.055	0.955264	0.332834	2.87009	0.00410355	0.257937	laccase-14
gene_id:7497568,Genbank:XM_002303698.3	296.844	0.390746	0.136151	2.86994	0.00410545	0.257937	heparan-alpha-glucosaminide N-acetyltransferase
gene_id:7477644,Genbank:XM_002307655.3	5372.54	-0.631578	0.220079	-2.86978	0.00410755	0.257937	protein WALLS ARE THIN 1
gene_id:7494145,Genbank:XM_024585717.1	288.089	0.527512	0.183854	2.86918	0.00411533	0.257937	uncharacterized LOC7494145
gene_id:7464290,Genbank:XR_002977019.1	488.682	0.311096	0.10867	2.86275	0.00419983	0.26249
gene_id:18109417,Genbank:XM_006387637.2	36.3664	-2.55554	0.893064	-2.86155	0.00421582	0.262746	wound-responsive protein GWIN3
gene_id:7496605,Genbank:XM_002323930.3	458.239	-1.1677	0.408335	-2.85965	0.00424103	0.263159	universal stress protein PHOS32
gene_id:7493260,Genbank:XM_024597225.1	359.547	0.624226	0.218413	2.858	0.00426314	0.263159	UPF0481 protein At3g47200
gene_id:7460112,Genbank:XM_024608606.1	201.486	0.427384	0.149565	2.85752	0.00426969	0.263159	wall-associated receptor kinase 2
gene_id:7494685,Genbank:XM_002307743.3	552.498	-1.2638	0.442371	-2.85689	0.00427819	0.263159	uncharacterized LOC7494685%2C transcript variant X1
gene_id:112328623,Genbank:XM_024608312.1	315.601	-0.810339	0.283681	-2.85651	0.0042832	0.263159	uncharacterized LOC112328623
gene_id:7468863,Genbank:XM_024602336.1	14.9237	-0.857778	0.300445	-2.85502	0.00430342	0.263159	rho GTPase-activating protein REN1%2C transcript variant X1
gene_id:7475523,Genbank:XM_002315840.3	3177.76	-0.98304	0.34434	-2.85485	0.0043057	0.263159	MLP-like protein 43
gene_id:18099475,Genbank:XM_024588747.1	631.303	-0.284729	0.0998987	-2.85018	0.00436947	0.266321	plastidic glucose transporter 4
gene_id:7497503,Genbank:XM_002303639.3	14.7955	1.03919	0.365062	2.84661	0.00441879	0.267291	probable trehalase
gene_id:18104890,Genbank:XM_024585671.1	146.998	0.458673	0.161142	2.8464	0.00442172	0.267291	serine/threonine-protein kinase tricorner%2C transcript variant X1
gene_id:7483573,Genbank:XM_002304211.3	925.191	0.391046	0.137395	2.84614	0.00442522	0.267291	GDSL esterase/lipase 5
gene_id:18097087,Genbank:XM_006385781.2	207.88	0.374192	0.131502	2.84553	0.00443371	0.267291	uncharacterized LOC18097087
gene_id:7464465,Genbank:XM_002321905.3	25.0613	0.794498	0.279307	2.84454	0.00444761	0.2674	uncharacterized LOC7464465
gene_id:7487779,Genbank:XM_002301441.3	533.587	-0.917751	0.323139	-2.84011	0.00450981	0.27002	universal stress protein A-like protein
gene_id:7457538,Genbank:XM_002313084.3	864.012	-1.02747	0.361822	-2.8397	0.00451558	0.27002	methylcrotonoyl-CoA carboxylase beta chain%2C mitochondrial
gene_id:7462323,Genbank:XM_002317455.2	554.134	0.839498	0.295727	2.83876	0.00452893	0.270088	cytochrome P450 CYP72A219
gene_id:7471111,Genbank:XM_002311355.3	159.443	-0.548373	0.193418	-2.83516	0.00458022	0.271759	probable bifunctional TENA-E protein
gene_id:7496858,Genbank:XM_002301884.2	6836.67	-0.988076	0.348519	-2.83507	0.00458151	0.271759	catalase isozyme 1
gene_id:18100036,Genbank:XM_006381218.2	27.6887	0.767861	0.271029	2.83313	0.00460945	0.272685	uncharacterized LOC18100036
gene_id:18107014,Genbank:XM_006372931.2	283.263	-2.26974	0.802358	-2.82884	0.00467172	0.275632	beta-amylase
gene_id:112328220,Genbank:XR_002982956.1	123.076	-1.35162	0.478249	-2.82619	0.00471048	0.276164
gene_id:18094857,Genbank:XM_006369233.2	430.953	0.484719	0.171667	2.8236	0.0047487	0.276164	NDR1/HIN1-like protein 13
gene_id:7469163,Genbank:XM_002307409.3	235.411	-1.02303	0.362361	-2.82322	0.00475436	0.276164	guanine nucleotide-binding protein subunit gamma 2
gene_id:7495302,Genbank:XM_002316671.3	49.4001	-1.6272	0.576445	-2.82282	0.00476026	0.276164	cysteine-rich repeat secretory protein 38
gene_id:7494663,Genbank:XM_024601460.1	638.024	0.496459	0.175905	2.82231	0.00476795	0.276164	serine/threonine-protein kinase STY46%2C transcript variant X2
gene_id:7483256,Genbank:XM_002299080.3	237.297	0.523577	0.18556	2.82161	0.00477839	0.276164	probable polyamine transporter At3g13620
gene_id:7495150,Genbank:XM_002302255.2	1771.05	-0.475043	0.16836	-2.82159	0.00477859	0.276164	annexin D1
gene_id:18098966,Genbank:XM_024602368.1	305.033	-1.86291	0.660266	-2.82146	0.0047806	0.276164	light-inducible protein CPRF2
gene_id:18096747,Genbank:XM_024597494.1	5813.73	-1.25729	0.445994	-2.81906	0.0048164	0.276788	beta-galactosidase 1
gene_id:18097184,Genbank:XM_006385928.2	67.2064	-1.15078	0.408404	-2.81776	0.00483606	0.276788	protein NRT1/ PTR FAMILY 5.4
gene_id:18096966,Genbank:XM_006385587.2	2015.24	0.33153	0.117679	2.81724	0.00484387	0.276788	AT-hook motif nuclear-localized protein 23
gene_id:7465572,Genbank:XM_002310861.3	1084.53	0.502052	0.178247	2.8166	0.00485347	0.276788	shikimate O-hydroxycinnamoyltransferase
gene_id:18096649,Genbank:XM_024592275.1	304.612	0.658837	0.233915	2.81657	0.00485395	0.276788	receptor-like protein 15
gene_id:7487079,Genbank:XM_002318520.3	182.596	-0.393271	0.139909	-2.81091	0.00494018	0.279822	protein CHAPERONE-LIKE PROTEIN OF POR1%2C chloroplastic%2C transcript variant X1
gene_id:7465551,Genbank:XR_002982994.1	135.055	-0.581274	0.206809	-2.81069	0.00494361	0.279822
gene_id:7470182,Genbank:XM_002305665.3	180.539	-0.935643	0.333018	-2.80959	0.00496054	0.279822	LRR receptor-like serine/threonine-protein kinase FLS2
gene_id:18106644,Genbank:XM_006372519.2	45.2228	-1.05692	0.376228	-2.80926	0.00496562	0.279822	senescence-associated protein AAF%2C chlorolplastic%2C transcript variant X3
gene_id:7478083,Genbank:XM_002298040.3	1743.37	0.290794	0.103527	2.80888	0.00497137	0.279822	hydroxymethylglutaryl-CoA synthase
gene_id:18094281,Genbank:XM_024603941.1	106.687	-1.25418	0.446626	-2.80813	0.00498304	0.279822	beta-amyrin 28-oxidase
gene_id:18102327,Genbank:XM_006378081.2	97.7539	0.998421	0.355775	2.80633	0.00501094	0.280676	glutathione S-transferase U17
gene_id:18110109,Genbank:XM_006388350.2	1228.21	0.434908	0.155028	2.80536	0.00502607	0.280813	vestitone reductase
gene_id:7467972,Genbank:XM_002299751.3	549.37	-1.70788	0.60938	-2.80265	0.00506853	0.282472	thaumatin-like protein 1
gene_id:7472478,Genbank:XM_024587654.1	1544.63	1.17588	0.419865	2.80062	0.0051004	0.283533	cytochrome P450 71A1
gene_id:18100867,Genbank:XM_006380257.2	65.3355	-1.13824	0.406887	-2.79745	0.00515082	0.285619	cysteine-rich repeat secretory protein 38
gene_id:7471170,Genbank:XM_002303032.3	713.617	-1.10105	0.394071	-2.79403	0.00520563	0.287937	UV-B-induced protein At3g17800%2C chloroplastic
gene_id:7467040,Genbank:XM_002297912.3	3243.97	0.762141	0.272898	2.79276	0.00522597	0.288232	cytochrome P450 78A9
gene_id:7480399,Genbank:XM_024589316.1	34.4056	-1.93494	0.693011	-2.79208	0.00523702	0.288232	berberine bridge enzyme-like 8
gene_id:7466949,Genbank:XM_002322901.3	1208.38	0.231655	0.0830032	2.79091	0.00525598	0.288557	phosphatidylinositol:ceramide inositolphosphotransferase 1
gene_id:7496581,Genbank:XM_024598044.1	19.7535	-0.811633	0.291181	-2.78739	0.00531351	0.290294	CTD small phosphatase-like protein 2%2C transcript variant X3
gene_id:7461375,Genbank:XM_002304836.3	421.386	-0.536093	0.192351	-2.78706	0.00531893	0.290294	uncharacterized LOC7461375
gene_id:18101122,Genbank:XR_002982955.1	423.326	-1.24385	0.446375	-2.78657	0.00532698	0.290294
gene_id:7490956,Genbank:XM_024591482.1	1295.48	-1.30032	0.466908	-2.78495	0.00535364	0.29103	metallothiol transferase FosB
gene_id:18105927,Genbank:XM_024586558.1	74.7797	0.608721	0.218639	2.78414	0.00536695	0.291039	uncharacterized LOC18105927%2C transcript variant X5
gene_id:112324332,Genbank:XM_024586517.1	27.407	0.83091	0.298648	2.78223	0.00539861	0.29204	bidirectional sugar transporter SWEET3-like%2C transcript variant X2
gene_id:7490670,Genbank:XM_002301961.3	24.1455	-0.959407	0.34498	-2.78105	0.00541833	0.292392	aldehyde oxidase GLOX
gene_id:18102024,Genbank:XM_006378992.2	37.5605	1.2342	0.444099	2.7791	0.00545092	0.293434	heavy metal-associated isoprenylated plant protein 16
gene_id:7498042	1341.92	0.444054	0.159963	2.77597	0.00550368	0.295556
gene_id:7478659,Genbank:XM_002298741.3	158.725	-1.05168	0.379152	-2.77376	0.00554127	0.296601	protein NLP1%2C transcript variant X1
gene_id:7473599,Genbank:XM_002308890.2	54.612	-1.08135	0.389921	-2.77325	0.00554995	0.296601	zeatin O-xylosyltransferase
gene_id:18104066,Genbank:XM_006375758.2	58.8276	1.17273	0.423212	2.77103	0.00558791	0.297722	MDIS1-interacting receptor like kinase 2
gene_id:7476846,Genbank:XM_002297705.3	812.562	0.445326	0.160741	2.77045	0.00559785	0.297722	two-component response regulator ARR8
gene_id:112323228	42.9401	-2.37532	0.85834	-2.76734	0.00565154	0.298897
gene_id:7467090,Genbank:XM_002297939.3	203.783	0.443569	0.160306	2.76702	0.00565709	0.298897	RING-H2 finger protein ATL20
gene_id:7482599,Genbank:XM_024587390.1	1627.56	1.1667	0.421748	2.76635	0.00566881	0.298897	cytochrome P450 71A1
gene_id:7469761	762.101	-0.938018	0.339262	-2.76487	0.00569447	0.298897
gene_id:7475724,Genbank:XM_002303226.3	89.3722	0.587364	0.212489	2.76421	0.00570609	0.298897	uncharacterized LOC7475724
gene_id:7463081,Genbank:XM_002321624.3	1981.11	-0.656303	0.237452	-2.76394	0.00571089	0.298897	uncharacterized LOC7463081
gene_id:7470933,Genbank:XM_002316945.3	304.312	-0.879848	0.318356	-2.76373	0.00571451	0.298897	thiamine thiazole synthase%2C chloroplastic
gene_id:18099486,Genbank:XM_024588218.1	806.734	0.547808	0.198316	2.7623	0.0057395	0.299125	mannose-6-phosphate isomerase 1
gene_id:18104733,Genbank:XM_006374671.2	655.88	-0.861588	0.311951	-2.76194	0.00574594	0.299125	uncharacterized LOC18104733
gene_id:7468118,Genbank:XM_006378491.2	265.251	-0.527106	0.190904	-2.76111	0.00576055	0.299125	beta-glucosidase-like SFR2%2C chloroplastic
gene_id:18107392,Genbank:XM_006373386.2	701.229	-0.437426	0.158464	-2.76041	0.00577294	0.299125	ultraviolet-B receptor UVR8
gene_id:7467655,Genbank:XM_024593907.1	54.4386	-1.73044	0.627057	-2.75963	0.00578671	0.299138	phototropin-1
gene_id:18105502,Genbank:XR_002978024.1	70.3042	0.905161	0.328225	2.75775	0.00582014	0.300165
gene_id:112323821,Genbank:XR_002977300.1	41.4762	-0.626224	0.227271	-2.7554	0.00586195	0.301618
gene_id:18108633,Genbank:XM_006371578.2	34.7511	-0.704152	0.255684	-2.75399	0.0058873	0.302219	uncharacterized LOC18108633
gene_id:7494262,Genbank:XM_024608787.1	100.457	-0.49092	0.178313	-2.75313	0.00590286	0.302316	translocase of chloroplast 120%2C chloroplastic
gene_id:7492470,Genbank:XM_002306664.3	22.715	-2.9121	1.05816	-2.75204	0.00592246	0.30262	UPF0496 protein At1g20180
gene_id:7472995,Genbank:XM_024594526.1	82.1511	0.478418	0.174047	2.74878	0.00598167	0.304477	protein argonaute 5%2C transcript variant X1
gene_id:7482810,Genbank:XM_024600262.1	821.195	1.1452	0.416658	2.74853	0.00598632	0.304477	protein TIFY 9
gene_id:7495817,Genbank:XM_024588012.1	93.4297	0.639293	0.232704	2.74724	0.00600998	0.304979	acyltransferase-like protein At3g26840%2C chloroplastic%2C transcript variant X1
gene_id:7453677,Genbank:XM_002323097.3	1028.03	-0.462833	0.168598	-2.74518	0.00604778	0.305066	CASP-like protein 2B1
gene_id:18099867,Genbank:XM_006380987.2	418.159	-0.66849	0.243603	-2.74417	0.00606635	0.305066	protein ABHD18
gene_id:7468758,Genbank:XM_002300864.3	4184.76	0.537693	0.195964	2.74384	0.00607254	0.305066	tryptophan aminotransferase-related protein 4
gene_id:18098622,Genbank:XM_006382367.2	1715.69	-0.671783	0.244851	-2.74365	0.00607612	0.305066	protein DEHYDRATION-INDUCED 19 homolog 3
gene_id:7463018,Genbank:XM_002305977.3	1789.29	0.262998	0.0958915	2.74267	0.00609428	0.305066	4%2C5-DOPA dioxygenase extradiol
gene_id:18110523,Genbank:XM_006388784.2	34.7719	0.961791	0.350679	2.74266	0.00609442	0.305066	laccase-7
gene_id:7464900,Genbank:XM_024584470.1	23.3128	-0.687446	0.250846	-2.74051	0.00613446	0.306053	serine/arginine-rich splicing factor RS41%2C transcript variant X5
gene_id:18103874,Genbank:XM_024582103.1	94.5977	0.884476	0.322788	2.74011	0.0061418	0.306053	protein ROOT HAIR DEFECTIVE 3 homolog 2
gene_id:7455509,Genbank:XM_002316390.3	660.617	-0.740873	0.270585	-2.73804	0.0061807	0.306726	alpha-galactosidase 1
gene_id:7483952,Genbank:XM_002311422.3	15.8381	-1.7977	0.656748	-2.73727	0.00619508	0.306726	zinc finger protein CONSTANS-LIKE 16
gene_id:7460699,Genbank:XM_002311275.3	650.424	-0.632213	0.230973	-2.73718	0.0061969	0.306726	uncharacterized endoplasmic reticulum membrane protein C16E8.02
gene_id:7465053,Genbank:XM_002298722.3	875.772	-0.587053	0.214608	-2.73547	0.00622913	0.306856	uncharacterized LOC7465053
gene_id:18107232,Genbank:XM_006373167.2	346.576	-0.675122	0.246891	-2.7345	0.00624751	0.306856	B2 protein
gene_id:18098655,Genbank:XM_024601613.1	38.6824	-1.31966	0.482662	-2.73413	0.00625457	0.306856	dormancy-associated protein homolog 3%2C transcript variant X4
gene_id:7495709,Genbank:XM_002308577.3	111.058	-0.397472	0.145425	-2.73318	0.00627258	0.306856	translation initiation factor IF-1%2C chloroplastic
gene_id:7462652,Genbank:XM_002315806.3	1066.14	-0.828234	0.303055	-2.73295	0.00627699	0.306856	probable xyloglucan endotransglucosylase/hydrolase protein 28
gene_id:7496586,Genbank:XM_002320050.2	352.679	-0.520206	0.190408	-2.73206	0.00629402	0.306856	subtilisin-like protease SBT1.1
gene_id:7482227,Genbank:XM_002315953.3	134.605	-1.55702	0.569935	-2.73192	0.00629662	0.306856	basic leucine zipper 43
gene_id:7494142,Genbank:XM_002320819.3	290.591	-0.59305	0.217221	-2.73016	0.00633034	0.307321	rhodanese-like domain-containing protein 4%2C chloroplastic
gene_id:7478193,Genbank:XM_002304077.3	1416.88	-0.865756	0.31713	-2.72997	0.00633393	0.307321	ABC transporter G family member 14
gene_id:18104949,Genbank:XM_006374943.2	16.9148	-1.04214	0.382152	-2.72702	0.00639088	0.307697	nucleobase-ascorbate transporter 3%2C transcript variant X2
gene_id:18106908,Genbank:XM_006372799.2	6812.51	-0.414698	0.152091	-2.72665	0.00639812	0.307697	probable fructokinase-4
gene_id:18103449,Genbank:XM_006377811.2	1184.25	0.228528	0.0838141	2.7266	0.00639896	0.307697	probable cinnamyl alcohol dehydrogenase 1
gene_id:18104868	393.216	0.394738	0.144787	2.72633	0.00640426	0.307697
gene_id:7496883,Genbank:XM_024594258.1	857.12	0.460152	0.168812	2.72582	0.00641413	0.307697	alcohol dehydrogenase-like 7%2C transcript variant X1
gene_id:7471508,Genbank:XM_002306275.3	5354.88	-0.727788	0.267053	-2.72526	0.00642514	0.307697	annexin D2
gene_id:7486367,Genbank:XM_024601124.1	29.0801	0.714119	0.262141	2.72418	0.00644606	0.307925	putative pentatricopeptide repeat-containing protein At5g08310%2C mitochondrial
gene_id:7486723,Genbank:XM_002317835.2	54.5106	-0.531418	0.195158	-2.72302	0.00646879	0.307925	uncharacterized LOC7486723
gene_id:7469682,Genbank:XM_002313177.3	2266.94	0.299821	0.110127	2.7225	0.00647907	0.307925	oligopeptide transporter 4
gene_id:7458436,Genbank:XM_002324308.3	616.586	-0.296135	0.108789	-2.7221	0.00648687	0.307925	zinc finger CCCH domain-containing protein 22
gene_id:18110429,Genbank:XM_006388674.2	17.3495	0.914186	0.336041	2.72046	0.0065191	0.307925	putative UPF0481 protein At3g02645
gene_id:7477654,Genbank:XM_002306873.3	16.5284	-1.12866	0.414919	-2.72018	0.00652458	0.307925	protein RCC2%2C transcript variant X1
gene_id:18105639,Genbank:XM_024586905.1	329.191	0.33027	0.121421	2.72004	0.00652731	0.307925	peroxisome biosynthesis protein PAS1%2C transcript variant X1
gene_id:18098670,Genbank:XM_006382420.2	452.043	-0.346431	0.127419	-2.71884	0.00655116	0.308373	tafazzin
gene_id:7482159,Genbank:XM_024581991.1	331.828	-0.506505	0.186374	-2.71768	0.00657421	0.308373	phosphoglucomutase%2C chloroplastic
gene_id:112326363,RFAM:RF01285,Genbank:XR_002979999.1	20.799	-0.858093	0.315771	-2.71745	0.00657862	0.308373
gene_id:7472503,Genbank:XM_002323661.3	584.964	-0.496593	0.182852	-2.71582	0.00661119	0.309245	protein LURP-one-related 8
gene_id:7481722,Genbank:XM_006375678.2	1584.67	-0.756828	0.278746	-2.71511	0.0066253	0.309251	dormancy-associated protein homolog 3%2C transcript variant X2
gene_id:7498132,Genbank:XM_024591446.1	1550.74	-0.221848	0.0817735	-2.71295	0.0066687	0.310621	protein TIC110%2C chloroplastic
gene_id:7478017,Genbank:XM_002310759.3	290.455	-1.1687	0.431051	-2.71128	0.0067023	0.31153	homeobox-leucine zipper protein ATHB-40
gene_id:112325259,Genbank:XM_024591247.1	87.9572	-2.28468	0.843017	-2.71012	0.00672585	0.31197	wound-responsive protein GWIN3-like
gene_id:7453751,Genbank:XM_002321532.3	116.002	-0.493522	0.18217	-2.70913	0.0067459	0.312245	calmodulin-binding protein 60 A%2C transcript variant X1
gene_id:7494524,Genbank:XM_024599787.1	38.7945	-0.68791	0.254042	-2.70786	0.00677184	0.312791	protein REVEILLE 1%2C transcript variant X2
gene_id:7483530,Genbank:XM_002303252.3	409.082	0.660139	0.243889	2.70672	0.00679518	0.313216	sulfite exporter TauE/SafE family protein 3
gene_id:7466848,Genbank:XM_024601610.1	440.718	-0.919092	0.339862	-2.70431	0.00684465	0.314257	2-oxoisovalerate dehydrogenase subunit alpha 2%2C mitochondrial
gene_id:7482799,Genbank:XM_024596593.1	368.522	-0.436151	0.161284	-2.70424	0.00684618	0.314257	transcription factor TCP20
gene_id:7488940,Genbank:XM_024590453.1	32.2308	0.983725	0.363944	2.70296	0.00687253	0.314562	putative ABC transporter B family member 8%2C transcript variant X1
gene_id:7489433,Genbank:XM_002324493.3	548.192	0.430318	0.1593	2.7013	0.0069068	0.314562	uncharacterized LOC7489433
gene_id:7482421,Genbank:XM_002319195.3	46.9947	-0.874194	0.323708	-2.70057	0.00692215	0.314562	DNA-binding protein SMUBP-2
gene_id:7476727,Genbank:XM_002322348.3	15.7086	1.35709	0.502543	2.70045	0.00692462	0.314562	MDIS1-interacting receptor like kinase 2
gene_id:7462875,Genbank:XM_002301140.3	398.616	-0.4697	0.173943	-2.7003	0.00692768	0.314562	heat stress transcription factor B-4
gene_id:18097782,Genbank:XM_006384342.2	458.208	-0.229142	0.0848736	-2.6998	0.00693813	0.314562	30S ribosomal protein S7%2C chloroplastic
gene_id:7454257,Genbank:XM_002312714.3	4285.07	-0.942033	0.349293	-2.69697	0.00699733	0.316597	inactive beta-amylase 9
gene_id:18109608,Genbank:XM_024594853.1	196.788	0.493171	0.182951	2.69565	0.00702513	0.316698	uncharacterized protein At1g28695
gene_id:18106235,Genbank:XM_024587512.1	404.793	0.582687	0.21617	2.69551	0.00702818	0.316698	laccase-7
gene_id:7487879,Genbank:XM_024592689.1	16.8117	-0.811918	0.301514	-2.6928	0.0070854	0.318627	putative glucose-6-phosphate 1-epimerase%2C transcript variant X1
gene_id:18095607,Genbank:XM_006370223.2	956.083	0.780824	0.290067	2.69188	0.0071051	0.318865	glutelin type-A 3
gene_id:7469791,Genbank:XM_002311097.3	62.0254	0.473697	0.176065	2.69046	0.00713532	0.319573	probable membrane-associated kinase regulator 4
gene_id:7482148,Genbank:XM_024582567.1	112.846	-1.04016	0.386906	-2.68841	0.00717922	0.320889	sorbitol dehydrogenase%2C transcript variant X1
gene_id:18106649,Genbank:XM_006372528.2	608.875	-1.60311	0.596552	-2.68729	0.00720348	0.320932	uncharacterized LOC18106649
gene_id:18106239	4576.95	0.211601	0.0787515	2.68695	0.00721085	0.320932
gene_id:7494372,Genbank:XM_002304996.3	1605.84	-2.27782	0.847922	-2.68635	0.00722368	0.320932	kunitz trypsin inhibitor 2
gene_id:7490378,Genbank:XM_002315173.3	1410.08	-0.212215	0.0790902	-2.6832	0.00729205	0.32332	probable phosphoribosylformylglycinamidine synthase%2C chloroplastic/mitochondrial
gene_id:112329139,Genbank:XM_024611719.1	23.7117	-0.704175	0.262614	-2.6814	0.00733142	0.324123	thioredoxin 1-like%2C transcript variant X1
gene_id:18101812,Genbank:XM_024606658.1	54.4365	0.739506	0.275829	2.68104	0.00733947	0.324123	bidirectional sugar transporter SWEET17%2C transcript variant X2
gene_id:7462324,Genbank:XM_024581507.1	259.861	0.776522	0.289714	2.6803	0.00735551	0.324185	cytochrome P450 CYP72A219
gene_id:7465846,Genbank:XM_002304442.3	328.34	-0.621723	0.232058	-2.67917	0.00738042	0.32428	gene=LOC7465846
gene_id:18107649,Genbank:XM_024590093.1	32.4724	0.812247	0.303204	2.67888	0.00738699	0.32428	probable receptor-like protein kinase At5g20050
gene_id:7469845,Genbank:XM_002325348.3	73.0876	-3.1677	1.18485	-2.67351	0.00750628	0.328438	bark storage protein A
gene_id:7470910,Genbank:XM_024580899.1	247.442	0.442849	0.165662	2.67321	0.00751287	0.328438	uncharacterized LOC7470910
gene_id:7464743,Genbank:XM_002319944.3	23.0358	-0.72874	0.272669	-2.67262	0.00752625	0.328438	root phototropism protein 2%2C transcript variant X1
gene_id:18099490,Genbank:XM_006383386.2	392.244	0.223636	0.0837656	2.66979	0.00758991	0.329517	uncharacterized LOC18099490
gene_id:18104955,Genbank:XM_024585170.1	3654.44	0.208203	0.0780107	2.6689	0.00760991	0.329517	uncharacterized LOC18104955
gene_id:112324064,Genbank:XR_002977700.1	27.6582	-1.34534	0.504146	-2.66854	0.0076181	0.329517
gene_id:18098026	87.5485	0.728536	0.273021	2.66843	0.00762075	0.329517
gene_id:7474426,Genbank:XM_002316168.3	731.56	0.4291	0.160819	2.66822	0.00762544	0.329517	protein ESKIMO 1
gene_id:7473882,Genbank:XM_002319536.3	975.738	0.340816	0.127786	2.66708	0.00765126	0.329988	sugar transporter ERD6-like 18
gene_id:7473891,Genbank:XM_002319545.3	31.5362	0.957166	0.35917	2.66494	0.00770027	0.330966	MDIS1-interacting receptor like kinase 2
gene_id:18096512,Genbank:XM_006386761.2	82.6567	-0.862121	0.323524	-2.66478	0.00770385	0.330966	ATP-dependent zinc metalloprotease FTSH 2%2C chloroplastic
gene_id:7468636,Genbank:XM_002308630.3	126.624	-1.39153	0.522518	-2.66312	0.00774189	0.331764	uncharacterized LOC7468636
gene_id:7463375,Genbank:XM_002320535.3	166.652	-0.864969	0.324928	-2.66203	0.00776706	0.331764	linoleate 9S-lipoxygenase 6
gene_id:7478601,Genbank:XM_006379281.2	1495.44	-0.408662	0.153587	-2.66079	0.00779575	0.331764	beta-glucosidase BoGH3B
gene_id:7496619,Genbank:XM_002323942.3	83.0631	0.563433	0.211774	2.66054	0.00780153	0.331764	7-deoxyloganetin glucosyltransferase
gene_id:7468516,Genbank:XM_002321104.3	1225.54	0.19174	0.0720791	2.66013	0.00781105	0.331764	uncharacterized LOC7468516
gene_id:18094086,Genbank:XM_024593960.1	343.442	0.275916	0.103725	2.66007	0.00781238	0.331764	scopoletin glucosyltransferase
gene_id:7478709,Genbank:XM_024599582.1	26.8777	-0.688683	0.259005	-2.65896	0.00783828	0.332226	splicing factor%2C suppressor of white-apricot homolog%2C transcript variant X4
gene_id:7468858,Genbank:XM_024600307.1	92.754	-2.08651	0.784993	-2.658	0.00786067	0.332517	beta carbonic anhydrase 5%2C chloroplastic%2C transcript variant X2
gene_id:7475554,Genbank:XM_024610610.1	45.7056	-0.916971	0.345157	-2.65668	0.00789149	0.332517	CDP-diacylglycerol--serine O-phosphatidyltransferase 1%2C transcript variant X2
gene_id:18109727,Genbank:XM_006387950.2	921.471	-2.01662	0.759232	-2.65613	0.00790424	0.332517	basic 7S globulin
gene_id:7491133,Genbank:XM_002313474.3	8339.93	-0.422301	0.158994	-2.65609	0.00790527	0.332517	probable aquaporin PIP2-4
gene_id:112327493,Genbank:XM_024600809.1	20.1879	-0.678204	0.255474	-2.65469	0.00793815	0.332969	pentatricopeptide repeat-containing protein At1g09820-like
gene_id:7474614,Genbank:XM_002319047.3	1666.02	-0.745648	0.280916	-2.65435	0.00794611	0.332969	gene=LOC7474614
gene_id:7456663,Genbank:XM_024586764.1	91.0088	0.417454	0.157343	2.65315	0.00797448	0.333526	calcium-binding mitochondrial carrier protein SCaMC-3%2C transcript variant X1
gene_id:7493861,Genbank:XM_024584196.1	495.033	-0.302405	0.11419	-2.64827	0.00809051	0.337741	50S ribosomal protein L3%2C chloroplastic
gene_id:7470691,Genbank:XM_006381949.2	127.319	-0.624894	0.236071	-2.64707	0.00811935	0.338306	cytochrome P450 711A1%2C transcript variant X1
gene_id:7492296,Genbank:XM_002309432.3	338.108	-0.383813	0.145047	-2.64613	0.00814193	0.338609	cytokinin dehydrogenase 7
gene_id:7496893,Genbank:XM_002301905.3	6256.4	-0.735777	0.278296	-2.64387	0.00819646	0.339779	glutathione S-transferase F11
gene_id:7458174,Genbank:XM_002303551.2	63.3833	-0.707655	0.267778	-2.64269	0.00822503	0.339779	uncharacterized LOC7458174
gene_id:7476334,Genbank:XM_002305704.3	307.816	0.331605	0.125489	2.64251	0.00822932	0.339779	calmodulin-binding receptor kinase CaMRLK
gene_id:7460373,Genbank:XM_002322965.3	354.92	0.302025	0.114303	2.64233	0.00823384	0.339779	receptor like protein 7
gene_id:7484638,Genbank:XM_002309158.3	2020.8	-0.583898	0.221023	-2.64179	0.00824683	0.339779	ubiquitin-conjugating enzyme E2 28%2C transcript variant X2
gene_id:7497232,Genbank:XM_002301348.3	924.177	0.266086	0.100764	2.64069	0.00827383	0.339835	protein ABIL1
gene_id:18105116,Genbank:XM_024584698.1	124.307	-1.81425	0.687224	-2.63997	0.00829145	0.339835	E3 ubiquitin-protein ligase ATL4
gene_id:7468123,Genbank:XM_002314945.2	103.568	-0.977984	0.37047	-2.63985	0.00829427	0.339835	stress-response A/B barrel domain-containing protein HS1
gene_id:18099904,Genbank:XM_006381027.2	1789.53	0.351552	0.133229	2.6387	0.00832238	0.340178	CBL-interacting serine/threonine-protein kinase 23
gene_id:7470204,Genbank:XM_024599796.1	96.8114	0.50054	0.189724	2.63825	0.00833341	0.340178	uncharacterized LOC7470204
gene_id:7474606,Genbank:XM_024583759.1	32.661	-1.30514	0.496292	-2.62978	0.00854407	0.348069	light-inducible protein CPRF2%2C transcript variant X1
gene_id:112328258,Genbank:XM_024605918.1	31.4793	-1.04337	0.396937	-2.62855	0.00857494	0.348069	probable E3 ubiquitin-protein ligase ATL44
gene_id:7455901,Genbank:XM_002317378.3	26.5722	0.903889	0.343999	2.62759	0.00859923	0.348069	CBL-interacting serine/threonine-protein kinase 20
gene_id:7490162,Genbank:XM_002309885.3	491.717	-0.517274	0.196911	-2.62694	0.0086157	0.348069	ABC transporter G family member 5
gene_id:7490347,Genbank:XM_002315142.3	2228.19	-0.184542	0.070308	-2.62477	0.00867077	0.348069	coronatine-insensitive protein 1
gene_id:18110272,Genbank:XM_006388516.2	1224.63	0.499348	0.190274	2.62437	0.00868103	0.348069	peroxidase A2
gene_id:18103027,Genbank:XM_006377303.2	378.754	-1.10696	0.422037	-2.6229	0.00871855	0.348069	uncharacterized LOC18103027
gene_id:7491727,Genbank:XM_024605204.1	1155.19	0.290431	0.110761	2.62214	0.00873806	0.348069	DELLA protein GAIP-B
gene_id:7486610,Genbank:XM_024600407.1	498.526	0.310617	0.118476	2.62177	0.00874733	0.348069	uncharacterized WD repeat-containing protein C2A9.03%2C transcript variant X3
gene_id:7456792,Genbank:XM_002305097.2	488.301	-1.29631	0.494446	-2.62174	0.00874811	0.348069	uncharacterized LOC7456792
gene_id:7478717,Genbank:XM_024608252.1	17.6696	-0.88122	0.336194	-2.62116	0.00876306	0.348069	uncharacterized LOC7478717%2C transcript variant X1
gene_id:7489129,Genbank:XM_002309614.3	167.354	-1.67981	0.641271	-2.61951	0.0088057	0.348069	flotillin-like protein 4
gene_id:7463180,Genbank:XM_002300979.3	1212.33	0.578544	0.220909	2.61892	0.00882083	0.348069	nitrate reductase [NADH]
gene_id:7465857,Genbank:XM_002303547.2	961.45	-0.723422	0.27623	-2.61891	0.00882105	0.348069	probable phospholipid hydroperoxide glutathione peroxidase
gene_id:18095005,Genbank:XM_006369416.2	1420.79	-0.351785	0.134327	-2.61887	0.0088221	0.348069	uncharacterized LOC18095005
gene_id:7454867,Genbank:XM_002313960.3	25.236	-0.631356	0.241093	-2.61873	0.00882588	0.348069	40S ribosomal protein S15a-5%2C transcript variant X2
gene_id:7487304,Genbank:XM_002309090.3	22.4237	-2.23484	0.853415	-2.6187	0.00882657	0.348069	probable aquaporin PIP1-4
gene_id:7482464,Genbank:XM_002323812.3	34.9525	0.936517	0.357696	2.6182	0.00883958	0.348069	transcription factor PRE1
gene_id:18095041	30.1577	-0.782759	0.29897	-2.61818	0.00883991	0.348069
gene_id:7467971,Genbank:XM_002298254.3	1190.94	-1.47402	0.563018	-2.61807	0.00884277	0.348069	SNF1-related protein kinase regulatory subunit beta-1
gene_id:7494663,Genbank:XM_024601459.1	494.909	0.528458	0.201893	2.61752	0.00885708	0.348069	serine/threonine-protein kinase STY46%2C transcript variant X1
gene_id:7474971,Genbank:XM_024608108.1	913.69	0.554293	0.211855	2.61638	0.00888682	0.348427	lysine histidine transporter-like 8
gene_id:18103025,Genbank:XM_006377300.2	5000.66	-0.490316	0.187461	-2.61556	0.00890811	0.348427	ketol-acid reductoisomerase%2C chloroplastic
gene_id:7456205,Genbank:XM_002298553.2	416.853	0.623679	0.238513	2.61486	0.0089264	0.348427	myb-related protein 315
gene_id:7462640,Genbank:XM_002314714.3	187.807	-0.715317	0.273575	-2.6147	0.00893062	0.348427	non-specific lipid-transfer protein 4
gene_id:18096738,Genbank:XM_006385289.2	717.496	-0.240192	0.0918814	-2.61415	0.00894493	0.348427	PRA1 family protein F3
gene_id:7477415,Genbank:XM_002305771.3	481.277	-0.488563	0.187094	-2.61132	0.00901932	0.350264	E3 ubiquitin-protein ligase AIRP2
gene_id:7457789,Genbank:XM_002321612.3	156.903	-1.23099	0.471437	-2.61115	0.00902375	0.350264	probable galactinol--sucrose galactosyltransferase 2
gene_id:7465014,Genbank:XM_002300175.3	111	-0.735711	0.282045	-2.60848	0.00909442	0.351889	probable cinnamyl alcohol dehydrogenase 9
gene_id:7466917,Genbank:XM_002315922.3	457.59	-1.27418	0.488497	-2.60837	0.00909742	0.351889	AP2/ERF and B3 domain-containing transcription repressor TEM1
gene_id:7492050,Genbank:XM_002298698.3	165.882	0.826741	0.317092	2.60726	0.0091271	0.352421	scopoletin glucosyltransferase%2C transcript variant X1
gene_id:7482412,Genbank:XM_024592822.1	142.172	0.76534	0.293674	2.60608	0.00915846	0.352635	mechanosensitive ion channel protein 10
gene_id:7472513,Genbank:XM_002323919.3	385.685	-0.478638	0.183678	-2.60586	0.00916452	0.352635	root phototropism protein 3
gene_id:18108605,Genbank:XM_006371549.2	119.95	0.805874	0.309335	2.60518	0.00918257	0.352716	UPF0481 protein At3g47200
gene_id:7474020,Genbank:XM_024586283.1	139.519	0.444256	0.170713	2.60235	0.00925862	0.354559	transcription factor TCP19
gene_id:7470924,Genbank:XM_002316936.3	20.0966	-1.0364	0.398335	-2.60182	0.009273	0.354559	uncharacterized LOC7470924
gene_id:112324948,Genbank:XM_024589774.1	231.402	-0.316037	0.1215	-2.60113	0.00929182	0.354559	tRNA (adenine(58)-N(1))-methyltransferase catalytic subunit TRMT61A-like
gene_id:112324368,Genbank:XR_002978216.1	19.2735	0.78844	0.303127	2.60102	0.00929465	0.354559
gene_id:7480188,Genbank:XM_024605645.1	201.963	-0.836523	0.321738	-2.60002	0.00932194	0.354988	phosphoenolpyruvate carboxykinase (ATP)%2C transcript variant X1
gene_id:18106263,Genbank:XM_024587228.1	24.2891	-0.742139	0.285603	-2.5985	0.00936323	0.355402	uncharacterized LOC18106263%2C transcript variant X1
gene_id:18104194	209.907	-0.304182	0.117063	-2.59844	0.00936494	0.355402
gene_id:7473211,Genbank:XM_024606326.1	323.323	-1.65907	0.638894	-2.59678	0.00941015	0.356398	uncharacterized LOC7473211
gene_id:112325692,Genbank:XR_002979620.1	32.5324	-0.743995	0.286637	-2.5956	0.00944257	0.356398
gene_id:18104103	72.8631	0.679008	0.261619	2.59541	0.00944786	0.356398
gene_id:7463301,Genbank:XM_002314241.3	926.662	-0.725428	0.279535	-2.59513	0.00945563	0.356398	isovaleryl-CoA dehydrogenase%2C mitochondrial
gene_id:112323828,Genbank:XM_024583387.1	355.194	-0.996362	0.384283	-2.59278	0.00952032	0.358226	uncharacterized LOC112323828
gene_id:7467999,Genbank:XM_002298280.3	67.2854	-0.622419	0.240204	-2.59121	0.00956387	0.359254	E3 ubiquitin-protein ligase AIRP2%2C transcript variant X1
gene_id:7456623,Genbank:XM_002321692.3	760.692	-0.205901	0.0794825	-2.59052	0.00958318	0.359369	glutamate-1-semialdehyde 2%2C1-aminomutase 2%2C chloroplastic
gene_id:7485853,Genbank:XM_002314940.3	5649.3	-0.929148	0.358858	-2.58918	0.00962042	0.360155	stable protein 1
gene_id:7466815,Genbank:XM_002306189.3	65.5496	-0.84615	0.327179	-2.5862	0.0097042	0.362678	uncharacterized protein ycf39
gene_id:18098217,Genbank:XM_006384863.2	1175.86	-0.862958	0.334023	-2.58353	0.00977955	0.364878	hybrid signal transduction histidine kinase M
gene_id:7482913,Genbank:XM_002312429.3	144.215	-0.876014	0.339243	-2.58226	0.00981559	0.365147	adagio protein 3
gene_id:7463830,Genbank:XR_002980294.1	1322.31	-0.166482	0.0644753	-2.58211	0.00981977	0.365147
gene_id:7497871,Genbank:XM_024597965.1	855.696	0.200155	0.0775447	2.58116	0.00984685	0.36527	glutamine-dependent NAD(+) synthetase
gene_id:7490231,Genbank:XM_002310546.3	383.498	0.44008	0.170518	2.58084	0.00985609	0.36527	bifunctional aspartate aminotransferase and glutamate/aspartate-prephenate aminotransferase
gene_id:7485612,Genbank:XM_024600543.1	1483.4	-0.332061	0.128729	-2.57954	0.00989311	0.366028	CO(2)-response secreted protease
gene_id:7478823,Genbank:XM_024595111.1	390.842	0.649773	0.252044	2.57801	0.00993711	0.367043	putative expansin-A17
gene_id:7470037,Genbank:XM_002324532.3	387.365	0.487031	0.189031	2.57646	0.00998188	0.368082	uncharacterized LOC7470037
gene_id:18094660,Genbank:XM_006369009.2	2730.15	-0.430735	0.16727	-2.57509	0.0100214	0.368475	26S proteasome regulatory subunit 7 homolog A
gene_id:18095473,Genbank:XM_006370072.2	78.9164	0.612982	0.238109	2.57438	0.0100421	0.368475	pathogen-related protein
gene_id:7474672,Genbank:XM_024604173.1	27.0332	-0.575488	0.22366	-2.57305	0.0100807	0.368475	putative clathrin assembly protein At5g35200%2C transcript variant X2
gene_id:7466035,Genbank:XM_002322913.3	283.5	-0.556161	0.216157	-2.57295	0.0100837	0.368475	heme-binding-like protein At3g10130%2C chloroplastic
gene_id:18106895,Genbank:XM_006372786.2	513.624	0.220317	0.0856478	2.57237	0.0101006	0.368475	protein ENHANCED DISEASE RESISTANCE 2-like
gene_id:7457156,Genbank:XM_002310592.2	181.427	0.325823	0.126677	2.57209	0.0101088	0.368475	cellulose synthase A catalytic subunit 2 [UDP-forming]%2C transcript variant X1
gene_id:7454719,Genbank:XM_002321669.3	20.6144	-1.02652	0.399333	-2.57059	0.0101526	0.368475	protein SHOOT GRAVITROPISM 5
gene_id:7494320,Genbank:XM_002304947.2	753.19	-0.895159	0.348232	-2.57059	0.0101527	0.368475	thioredoxin-like protein CXXS1
gene_id:18096644,Genbank:XM_024592272.1	158.094	0.621382	0.241729	2.57057	0.0101531	0.368475	receptor-like protein 15
gene_id:18107561,Genbank:XM_006371763.2	2261.95	-0.966053	0.375907	-2.56992	0.0101721	0.368475	L-arabinokinase
gene_id:7486383,Genbank:XM_002306349.3	10769.6	0.410768	0.159844	2.5698	0.0101757	0.368475	glutamine synthetase cytosolic isozyme 1-1
gene_id:7489460,Genbank:XM_002325111.3	189.013	-0.645552	0.251345	-2.56839	0.0102173	0.368877	temperature-induced lipocalin-1%2C transcript variant X1
gene_id:18096264,Genbank:XM_006386402.2	1013.95	0.275634	0.107322	2.56829	0.0102202	0.368877	squalene monooxygenase
gene_id:7461688,Genbank:XM_002300156.3	3521.41	-0.260173	0.10134	-2.56734	0.0102482	0.368915	40S ribosomal protein S6
gene_id:18100046,Genbank:XM_006381228.2	613.238	-0.622561	0.242587	-2.56634	0.0102778	0.368915	protein LURP-one-related 5
gene_id:7468765,Genbank:XM_002300871.2	163.67	-0.350238	0.136492	-2.566	0.0102877	0.368915	light-harvesting complex-like protein OHP2%2C chloroplastic
gene_id:7486678,Genbank:XM_002298139.3	2871.16	-0.475203	0.185192	-2.566	0.0102879	0.368915	protein RETICULATA-RELATED 1%2C chloroplastic
gene_id:7470568,Genbank:XM_002299683.3	602.072	-0.497849	0.194111	-2.56476	0.0103247	0.369634	protein NRT1/ PTR FAMILY 1.2
gene_id:7470581,Genbank:XM_024595858.1	16.7036	-2.60633	1.01696	-2.56286	0.0103815	0.371068	histidine-containing phosphotransfer protein 4
gene_id:7484683,Genbank:XM_024604354.1	1809.53	-0.158591	0.0618943	-2.56229	0.0103984	0.371072	asparagine--tRNA ligase%2C cytoplasmic 1
gene_id:7471737,Genbank:XM_002300579.3	4161.54	-0.252473	0.0985842	-2.56098	0.0104377	0.371873	pyrophosphate--fructose 6-phosphate 1-phosphotransferase subunit alpha
gene_id:18106644,Genbank:XM_024589447.1	25.5288	-0.945319	0.369354	-2.55938	0.0104858	0.372753	senescence-associated protein AAF%2C chlorolplastic%2C transcript variant X2
gene_id:112325152,Genbank:XM_024590828.1	122.967	-2.36722	0.925584	-2.55754	0.0105414	0.372753	wound-responsive protein GWIN3-like
gene_id:18104727,Genbank:XM_024584895.1	96.0876	-0.539756	0.211062	-2.55734	0.0105478	0.372753	uncharacterized LOC18104727
gene_id:7487802,Genbank:XM_002301454.3	259.859	-0.406331	0.158898	-2.55718	0.0105524	0.372753	ethylene-responsive transcription factor ERF071
gene_id:7497336,Genbank:XM_024584727.1	14.0498	-0.848063	0.331656	-2.55705	0.0105564	0.372753	40S ribosomal protein S29%2C transcript variant X1
gene_id:7467609,Genbank:XM_024587152.1	46.7325	0.529089	0.206932	2.55682	0.0105634	0.372753	probable beta-1%2C4-xylosyltransferase IRX9%2C transcript variant X1
gene_id:7458009,Genbank:XM_024585098.1	183.375	-0.793451	0.310471	-2.55563	0.0105995	0.37327	probable alpha-mannosidase At5g13980%2C transcript variant X1
gene_id:18095869,Genbank:XM_006370521.2	839.624	-0.378558	0.148182	-2.55468	0.0106285	0.37327	uncharacterized LOC18095869
gene_id:18100258,Genbank:XM_006381467.2	707.664	-1.01994	0.399397	-2.55369	0.0106587	0.37327	alpha-aminoadipic semialdehyde synthase
gene_id:18104212,Genbank:XM_006375963.2	1070.54	0.529455	0.20733	2.55369	0.0106589	0.37327	adenine/guanine permease AZG1
gene_id:7455798,Genbank:XM_002297692.3	170.862	0.497665	0.194932	2.55302	0.0106794	0.37327	probable carboxylesterase 15
gene_id:112325094,Genbank:XM_024590802.1	410.709	0.567136	0.222159	2.55283	0.010685	0.37327	CBS domain-containing protein CBSX5-like
gene_id:7465139,Genbank:XM_002298355.2	29.9438	-1.41108	0.55283	-2.55247	0.0106962	0.37327	ABC transporter G family member 15
gene_id:7455763,Genbank:XM_002299113.3	14.2247	1.03545	0.405793	2.55167	0.0107208	0.373539	delta(12)-fatty-acid desaturase FAD2
gene_id:7495804,Genbank:XM_002300092.3	439.954	-0.58635	0.229892	-2.55054	0.0107556	0.374106	major pollen allergen Ole e 1
gene_id:7462269,Genbank:XM_002309477.2	154.975	-0.292331	0.114663	-2.54949	0.0107881	0.374106	serine hydroxymethyltransferase 3%2C chloroplastic%2C transcript variant X1
gene_id:7463685,Genbank:XM_002307850.3	1620.76	-1.64769	0.646481	-2.54871	0.0108123	0.374106	tonoplast dicarboxylate transporter
gene_id:18100660,Genbank:XM_006381981.2	240.711	-0.390737	0.153318	-2.54853	0.0108177	0.374106	lachrymatory-factor synthase%2C transcript variant X1
gene_id:7467055,Genbank:XM_024593757.1	561.475	0.18653	0.0731948	2.54841	0.0108216	0.374106	uncharacterized LOC7467055
gene_id:7454418,Genbank:XM_002316944.3	3314.93	-0.625903	0.246037	-2.54394	0.0109609	0.377873	protein translation factor SUI1 homolog
gene_id:7478126,Genbank:XM_024597295.1	30.1234	0.72495	0.284984	2.54382	0.0109647	0.377873	nucleosome assembly protein 1%3B2
gene_id:7494236,Genbank:XM_002312916.3	5805.7	-0.632237	0.248625	-2.54293	0.0109927	0.378248	probable aquaporin PIP2-8
gene_id:7489345,Genbank:XM_002315906.3	42.5726	0.800324	0.3149	2.54152	0.0110372	0.378548	3-ketoacyl-CoA synthase 6
gene_id:18105032,Genbank:XM_006375037.2	117.916	-0.780734	0.307256	-2.54099	0.0110539	0.378548	putative invertase inhibitor
gene_id:7478287,Genbank:XM_024597328.1	65.2786	0.730673	0.287576	2.5408	0.0110599	0.378548	pleiotropic drug resistance protein 1%2C transcript variant X1
gene_id:7464105,Genbank:XM_024587586.1	17.1681	-2.01557	0.793381	-2.54049	0.0110699	0.378548	protein STRICTOSIDINE SYNTHASE-LIKE 2%2C transcript variant X2
gene_id:7467421,Genbank:XM_006371405.2	82.6427	-0.637996	0.251281	-2.53897	0.0111178	0.379403	subtilisin-like protease SBT3.6%2C transcript variant X4
gene_id:7492233,Genbank:XM_002308416.2	456.26	0.311044	0.122525	2.53862	0.0111292	0.379403	IAA-amino acid hydrolase ILR1
gene_id:7474550,Genbank:XM_002300584.3	279.218	-0.918679	0.362	-2.53779	0.0111555	0.379717	cinnamoyl-CoA reductase 1
gene_id:7457392,Genbank:XM_024595362.1	438.361	-0.308592	0.121724	-2.53518	0.0112388	0.381152	uncharacterized LOC7457392
gene_id:7495200,Genbank:XM_002320924.3	75.3626	0.722956	0.285186	2.53503	0.0112437	0.381152	gibberellin 2-beta-dioxygenase 2
gene_id:18097673,Genbank:XM_006384208.2	133.089	-0.328743	0.129708	-2.53448	0.0112614	0.381152	U3 small nucleolar ribonucleoprotein protein IMP3
gene_id:7472093,Genbank:XM_002313650.3	33.9587	-1.81236	0.715299	-2.53371	0.0112864	0.381152	germin-like protein subfamily 1 member 13
gene_id:7473019,Genbank:XM_002299645.3	247.618	-0.294043	0.116057	-2.5336	0.0112897	0.381152	3'%2C5'-nucleoside bisphosphate phosphatase
gene_id:18100159,Genbank:XM_006381354.2	1691.01	-0.353625	0.139594	-2.53325	0.011301	0.381152	heavy metal-associated isoprenylated plant protein 5%2C transcript variant X8
gene_id:18110648,Genbank:XM_024609879.1	648.735	0.684513	0.270331	2.53213	0.0113372	0.381788	benzyl alcohol O-benzoyltransferase
gene_id:7489163,Genbank:XM_024604710.1	17.6325	-0.939679	0.371303	-2.53076	0.0113815	0.382452	putative F-box protein PP2-B12%2C transcript variant X1
gene_id:7495732,Genbank:XM_002309544.3	4123.81	-1.05831	0.418229	-2.53046	0.0113915	0.382452	probable E3 ubiquitin-protein ligase RZFP34%2C transcript variant X1
gene_id:7461965,Genbank:XM_024596842.1	543.751	0.336523	0.133175	2.52692	0.0115068	0.383926	transcription factor bHLH47
gene_id:18104422,Genbank:XM_006376189.2	1123.69	-0.759276	0.300565	-2.52616	0.0115318	0.383926	transcription factor MYB8
gene_id:18107974,Genbank:XM_006370818.2	24.9508	0.858754	0.340004	2.52572	0.0115461	0.383926	ammonium transporter 3 member 2
gene_id:7478003,Genbank:XM_002310745.3	53.3525	0.619267	0.245212	2.52543	0.0115556	0.383926	E3 ubiquitin-protein ligase RNF185%2C transcript variant X1
gene_id:7490611,Genbank:XM_002301903.3	49.4755	-0.449135	0.17786	-2.52522	0.0115627	0.383926	pentatricopeptide repeat-containing protein At5g40410%2C mitochondrial
gene_id:7461831,Genbank:XM_002301069.3	527.332	-0.254318	0.100719	-2.52502	0.011569	0.383926	glutamyl-tRNA reductase 1%2C chloroplastic
gene_id:7475604,Genbank:XM_024593157.1	37.5597	0.940134	0.372344	2.5249	0.011573	0.383926	probable protein phosphatase 2C 51
gene_id:18109321,Genbank:XM_024598480.1	36.0425	-0.607181	0.240495	-2.52472	0.0115791	0.383926	calcium permeable stress-gated cation channel 1%2C transcript variant X1
gene_id:7490325,Genbank:XM_002316172.3	144.591	-0.309642	0.122686	-2.52386	0.0116074	0.383926	PHD finger protein ALFIN-LIKE 2%2C transcript variant X1
gene_id:18107105,Genbank:XM_006373034.2	1938.32	-0.507073	0.200952	-2.52335	0.0116243	0.383926	selenium-binding protein 1
gene_id:7494325,Genbank:XM_024598571.1	604.45	0.487546	0.193222	2.52325	0.0116277	0.383926	equilibrative nucleotide transporter 3
gene_id:18104979,Genbank:XM_006374975.2	1009.69	0.939208	0.372293	2.52277	0.0116436	0.383926	allene oxide synthase 1%2C chloroplastic
gene_id:18102069,Genbank:XM_024608508.1	119.614	0.540406	0.214304	2.52167	0.0116798	0.384546	UDP-glycosyltransferase 87A1
gene_id:7460759,Genbank:XM_024609787.1	737.658	-0.510445	0.202523	-2.52043	0.0117211	0.38491	cyclin-dependent protein kinase inhibitor SMR6
gene_id:7486477,Genbank:XM_002322841.2	1101.95	-0.621293	0.246516	-2.5203	0.0117256	0.38491	aquaporin PIP2-3
gene_id:7471186,Genbank:XM_024595645.1	4536.01	-0.822387	0.326409	-2.5195	0.0117522	0.38521	putative lipid-transfer protein DIR1
gene_id:7456278,Genbank:XM_002310008.3	200.275	-0.446201	0.177239	-2.51751	0.0118188	0.3863	probable WRKY transcription factor 13
gene_id:7478076,Genbank:XM_006368682.2	699.228	0.315228	0.125216	2.51746	0.0118203	0.3863	UDP-galactose/UDP-glucose transporter 2
gene_id:7482991,Genbank:XM_002318247.3	6476.92	-0.652474	0.25935	-2.51581	0.011876	0.387336	21 kDa protein
gene_id:7495979,Genbank:XM_024588602.1	680.572	-1.4867	0.591057	-2.51533	0.0118922	0.387336	uncharacterized LOC7495979
gene_id:18102152,Genbank:XM_006379200.2	109.466	-0.578396	0.229982	-2.51496	0.0119046	0.387336	endoglucanase 24
gene_id:7464562,Genbank:XM_024610300.1	64.5416	-0.596982	0.237451	-2.51413	0.0119328	0.387683	organic cation/carnitine transporter 3
gene_id:7455196,Genbank:XM_002306264.3	126.64	-0.366605	0.145884	-2.513	0.0119711	0.3877	polyadenylate-binding protein 2%2C transcript variant X1
gene_id:7459763,Genbank:XM_024609868.1	985.681	0.4908	0.195354	2.51237	0.0119924	0.3877	protein PLANT CADMIUM RESISTANCE 2
gene_id:18105045,Genbank:XM_006375051.2	534.846	-0.223359	0.0889093	-2.51221	0.0119977	0.3877	putative dual specificity protein phosphatase DSP8
gene_id:18105991,Genbank:XM_006373504.2	824.194	-0.214344	0.0853265	-2.51205	0.0120034	0.3877	ATP-dependent 6-phosphofructokinase 2
gene_id:18100334,Genbank:XM_006381559.2	22835	0.233892	0.0931884	2.50989	0.012077	0.38951	thiol protease aleurain
gene_id:7496073,Genbank:XM_002299243.3	770.85	-0.415874	0.165762	-2.50886	0.0121121	0.390074	ubiquinone biosynthesis monooxygenase COQ6%2C mitochondrial
gene_id:18108632,Genbank:XM_006371577.2	64.7103	-0.538621	0.214883	-2.50658	0.0121906	0.391543	uncharacterized LOC18108632
gene_id:18101120,Genbank:XM_006380565.2	1801.72	-0.114387	0.0456359	-2.5065	0.0121931	0.391543	partial=true
gene_id:7464824,Genbank:XM_024600714.1	41.3072	-1.30576	0.521095	-2.50581	0.0122173	0.39175	gene=LOC7464824
gene_id:18109378,Genbank:XM_006387593.2	390.611	0.569493	0.227477	2.50352	0.0122964	0.39353	heavy metal-associated isoprenylated plant protein 30
gene_id:7474049,Genbank:XM_002322438.3	129.992	1.08389	0.433079	2.50274	0.0123235	0.39353	uncharacterized LOC7474049
gene_id:7491177,Genbank:XM_002313511.3	116.711	-0.498716	0.199274	-2.50267	0.0123262	0.39353	uncharacterized LOC7491177
gene_id:7467042,Genbank:XM_002299394.3	918.186	0.427565	0.170981	2.50065	0.0123964	0.395173	uncharacterized LOC7467042
gene_id:7455210,Genbank:XM_006371206.2	667.553	-0.365281	0.146102	-2.50017	0.0124133	0.395173	uncharacterized LOC7455210%2C transcript variant X2
gene_id:7493364,Genbank:XM_002324475.3	802.982	-0.242605	0.0971085	-2.49829	0.0124794	0.396383	tetratricopeptide repeat protein 1
gene_id:18100358,Genbank:XM_006381585.2	72.1931	-1.02078	0.408628	-2.49807	0.0124872	0.396383	uncharacterized LOC18100358
gene_id:7454855,Genbank:XM_002313950.3	217.238	-1.04617	0.419008	-2.49677	0.012533	0.397044	mitogen-activated protein kinase kinase kinase 18
gene_id:18099074,Genbank:XM_024601349.1	15.2378	-0.897891	0.359665	-2.49646	0.0125439	0.397044	gene=LOC18099074
gene_id:112323772,Genbank:XM_024583102.1	16.6984	1.31656	0.52759	2.49543	0.0125806	0.397411	xanthohumol 4-O-methyltransferase-like%2C transcript variant X2
gene_id:112323802,Genbank:XR_002977263.1	25.4127	-0.76754	0.307616	-2.49512	0.0125914	0.397411
gene_id:7489679,Genbank:XM_002319135.2	84.8459	0.60342	0.241951	2.49397	0.0126322	0.398131	G-type lectin S-receptor-like serine/threonine-protein kinase LECRK3
gene_id:7496633,Genbank:XM_002323753.3	61.881	-0.581701	0.233403	-2.49226	0.0126932	0.398768	chromatin assembly factor 1 subunit A%2C transcript variant X1
gene_id:7464037,Genbank:XM_002313767.3	965.066	-0.738339	0.296283	-2.492	0.0127025	0.398768	uncharacterized LOC7464037
gene_id:7493229,Genbank:XM_002304688.3	208.611	-0.617223	0.247722	-2.4916	0.012717	0.398768	CBL-interacting serine/threonine-protein kinase 5
gene_id:7465911,Genbank:XM_024592068.1	65.9742	0.662052	0.265736	2.49139	0.0127245	0.398768	TMV resistance protein N
gene_id:7475581,Genbank:XM_002315899.3	33.7838	-1.91485	0.769771	-2.48756	0.0128623	0.402516	transcription factor MYB62
gene_id:7496512,Genbank:XM_024596382.1	43.1993	-1.13816	0.458264	-2.48363	0.0130051	0.406411	probable protein phosphatase 2C 40%2C transcript variant X2
gene_id:7481418,Genbank:XM_024595690.1	89.1587	-0.447826	0.180419	-2.48214	0.0130595	0.407535	probable pre-mRNA-splicing factor ATP-dependent RNA helicase DEAH2%2C transcript variant X4
gene_id:18107423,Genbank:XR_002978654.1	68.931	-0.549777	0.221542	-2.48159	0.0130798	0.407593
gene_id:7458738,Genbank:XM_002324919.3	52.9482	0.521766	0.21038	2.48011	0.0131341	0.407943	cytoplasmic 60S subunit biogenesis factor REI1 homolog 1
gene_id:7492427,Genbank:XM_024611361.1	64.5628	-1.92571	0.776473	-2.48008	0.0131354	0.407943	glu S.griseus protease inhibitor%2C transcript variant X2
gene_id:7491994,Genbank:XM_002308492.3	925.114	0.351021	0.141605	2.47888	0.0131796	0.407943	myb-related protein 308
gene_id:18107521,Genbank:XR_002978974.1	1068.84	0.791985	0.319529	2.4786	0.01319	0.407943
gene_id:7493892,Genbank:XM_006375917.2	424.547	-0.222509	0.0897809	-2.47836	0.0131988	0.407943	uncharacterized LOC7493892
gene_id:7488862,Genbank:XM_002320647.3	14.7447	1.00784	0.40667	2.47828	0.0132017	0.407943	uncharacterized LOC7488862%2C transcript variant X1
gene_id:7476419,Genbank:XM_002306461.3	868.709	-0.754199	0.304396	-2.47769	0.0132237	0.408053	LOB domain-containing protein 37
gene_id:112327878,Genbank:XM_024602946.1	110.617	-0.293895	0.118687	-2.47623	0.0132779	0.409155	uncharacterized LOC112327878
gene_id:7471698,Genbank:XM_024583318.1	1226.12	-0.652769	0.263944	-2.47313	0.0133935	0.41101	uridine kinase-like protein 3
gene_id:7460841,Genbank:XM_002316881.3	501.881	-1.41856	0.573662	-2.47281	0.0134055	0.41101	NAC domain-containing protein 72
gene_id:7483782,Genbank:XM_002302443.2	2088.22	0.574626	0.232424	2.47232	0.0134239	0.41101	cytochrome P450 734A1
gene_id:7470391,Genbank:XM_002305472.3	1016.77	-0.235949	0.0954426	-2.47215	0.0134301	0.41101	CTL-like protein DDB_G0274487
gene_id:7494712,Genbank:XM_002307770.2	75.6581	1.0435	0.422106	2.47213	0.013431	0.41101	glyceraldehyde-3-phosphate dehydrogenase B%2C chloroplastic
gene_id:7489060,Genbank:XM_024611496.1	1236.94	-0.141294	0.057185	-2.47082	0.0134802	0.411947	transmembrane protein 120 homolog
gene_id:7490061,Genbank:XM_002313834.3	1069.25	-0.339201	0.137335	-2.46988	0.0135159	0.412466	D-3-phosphoglycerate dehydrogenase 1%2C chloroplastic
gene_id:7475684,Genbank:XM_002304089.3	116.371	0.673928	0.273063	2.46803	0.0135859	0.41356	linoleate 13S-lipoxygenase 3-1%2C chloroplastic
gene_id:7489753,Genbank:XM_002306454.3	32.8715	-0.56606	0.229421	-2.46734	0.0136121	0.41356	isoflavone 2'-hydroxylase
gene_id:7480889,Genbank:XM_002311658.3	1962.58	-0.156106	0.0632731	-2.46718	0.0136181	0.41356	pre-mRNA-processing factor 19 homolog 2
gene_id:18101134,Genbank:XM_006380581.2	1744.29	-0.312835	0.126865	-2.46589	0.0136674	0.41356	casein kinase II subunit alpha-2
gene_id:7491398	267.191	0.697067	0.282716	2.46561	0.0136781	0.41356
gene_id:7459952,Genbank:XM_002310362.3	903.064	0.185204	0.0751193	2.46547	0.0136833	0.41356	mitogen-activated protein kinase homolog MMK1
gene_id:18101809,Genbank:XM_024606388.1	113.283	-0.651076	0.264087	-2.46538	0.0136868	0.41356	putative E3 ubiquitin-protein ligase LIN-1%2C transcript variant X1
gene_id:7484342,Genbank:XM_024582880.1	1104.15	-1.82578	0.740681	-2.465	0.0137012	0.41356	uncharacterized LOC7484342
gene_id:7486637,Genbank:XM_002299596.3	59.9967	-1.01558	0.41226	-2.46344	0.0137612	0.414805	F-box/kelch-repeat protein At1g80440
gene_id:18107085,Genbank:XM_006373013.2	2490.31	-0.544719	0.221262	-2.46188	0.0138212	0.415287	beta-galactosidase 9
gene_id:18108612,Genbank:XM_006371556.2	26.6214	0.750735	0.304964	2.46171	0.0138275	0.415287	ankyrin repeat-containing protein At5g02620
gene_id:18100214,Genbank:XM_006381414.2	1436.15	-1.35685	0.551276	-2.4613	0.0138436	0.415287	peroxidase 21
gene_id:7479059,Genbank:XM_002304875.3	193.919	0.35979	0.146193	2.46107	0.0138524	0.415287	uncharacterized LOC7479059
gene_id:18104395,Genbank:XM_006376160.2	4871.99	-0.245749	0.0998775	-2.46051	0.0138741	0.415287	patellin-3
gene_id:7481540,Genbank:XM_024609127.1	2785.43	0.276639	0.11245	2.4601	0.0138898	0.415287	putative E3 ubiquitin-protein ligase XBAT31
gene_id:7490360,Genbank:XM_002315155.3	832.03	-0.826325	0.336126	-2.45838	0.0139566	0.416722	putative lipid-transfer protein DIR1
gene_id:7457857,Genbank:XM_002311565.3	421.994	-0.303489	0.123505	-2.4573	0.0139988	0.417416	single-stranded DNA-binding protein WHY1%2C chloroplastic
gene_id:18100731,Genbank:XM_006382075.2	29.7458	0.926433	0.377284	2.45553	0.0140676	0.417781	trifunctional UDP-glucose 4%2C6-dehydratase/UDP-4-keto-6-deoxy-D-glucose 3%2C5-epimerase/UDP-4-keto-L-rhamnose-reductase RHM1
gene_id:7461660,Genbank:XM_002298653.3	50.1657	-1.27558	0.519472	-2.45553	0.0140678	0.417781	paired amphipathic helix protein Sin3-like 1
gene_id:7494346	1717.83	-0.66438	0.270672	-2.45456	0.0141058	0.417781
gene_id:7474440,Genbank:XM_006378602.2	317.24	0.374456	0.152557	2.45453	0.014107	0.417781	cytochrome P450 90A1
gene_id:7486519,Genbank:XM_024587851.1	81.4892	-0.528146	0.215196	-2.45426	0.0141174	0.417781	uncharacterized LOC7486519%2C transcript variant X1
gene_id:7494649,Genbank:XM_024590822.1	36.8228	-0.490343	0.199807	-2.45409	0.0141243	0.417781	uncharacterized LOC7494649%2C transcript variant X1
gene_id:7498057,Genbank:XM_024609856.1	16.6108	0.861925	0.351347	2.4532	0.0141591	0.417972	heat stress transcription factor A-6b
gene_id:7479547,Genbank:XM_002309288.3	25.9996	-1.58777	0.647289	-2.45296	0.0141685	0.417972	class V chitinase
gene_id:18100811,Genbank:XM_006382163.2	1478.46	0.210559	0.0858662	2.45218	0.0141994	0.418156	uncharacterized LOC18100811
gene_id:18105010,Genbank:XM_006375011.2	212.849	0.432408	0.176373	2.45167	0.0142194	0.418156	anthocyanidin 3-O-glucosyltransferase 5
gene_id:7468859,Genbank:XM_002306503.3	84.1352	-1.00723	0.41092	-2.45116	0.0142397	0.418156	AT-hook motif nuclear-localized protein 17
gene_id:7455844,Genbank:XM_002322506.3	55.7778	0.728115	0.297164	2.45022	0.014277	0.418156	anthocyanidin 3-O-glucosyltransferase 2
gene_id:7459218,Genbank:XM_002325431.3	935.352	-0.332329	0.135643	-2.45003	0.0142846	0.418156	uncharacterized LOC7459218
gene_id:7467985,Genbank:XM_002299762.3	1673.87	-0.891819	0.364017	-2.44994	0.0142882	0.418156	sugar transport protein 14
gene_id:7464828,Genbank:XM_002306732.3	172.932	-0.483721	0.197566	-2.4484	0.0143492	0.419386	F-box protein At2g27310
gene_id:18102559,Genbank:XM_006378405.2	376.59	-0.413395	0.168966	-2.44662	0.0144202	0.420466	uncharacterized LOC18102559
gene_id:7475657,Genbank:XM_024586233.1	345.296	1.7438	0.712768	2.44652	0.0144241	0.420466	heterodimeric geranylgeranyl pyrophosphate synthase small subunit%2C chloroplastic
gene_id:18104444,Genbank:XM_024583719.1	123.846	-0.506248	0.207005	-2.44558	0.014462	0.4206	receptor homology region%2C transmembrane domain- and RING domain-containing protein 2%2C transcript variant X1
gene_id:18107054,Genbank:XM_006372977.2	135.027	-0.935902	0.38271	-2.44546	0.0144667	0.4206	protein DMR6-LIKE OXYGENASE 2
gene_id:7454943,Genbank:XM_002309038.3	288.126	-0.64362	0.263263	-2.44478	0.0144939	0.420837	light-harvesting complex-like protein OHP1%2C chloroplastic
gene_id:7491082,Genbank:XM_002325415.3	568.068	-0.589182	0.241102	-2.4437	0.0145373	0.421544	DNA polymerase delta subunit 4
gene_id:7482394,Genbank:XM_024584103.1	34.0713	-0.503924	0.20642	-2.44126	0.0146362	0.423857	protein GrpE%2C transcript variant X4
gene_id:7471752,Genbank:XM_002301866.3	82.4234	0.421366	0.172675	2.44022	0.0146783	0.424368	protein MULTIPLE CHLOROPLAST DIVISION SITE 1
gene_id:7456228,Genbank:XM_002298582.3	46.6504	-0.9419	0.386044	-2.43988	0.0146922	0.424368	F-box/kelch-repeat protein At3g27150%2C transcript variant X1
gene_id:7476640,Genbank:XM_002324716.3	69.2896	0.661334	0.271218	2.43839	0.0147529	0.425564	receptor-like protein kinase HSL1
gene_id:18094226,Genbank:XM_024602995.1	225.491	-0.556269	0.228281	-2.43677	0.014819	0.426457	protein N-lysine methyltransferase METTL21A
gene_id:18101527,Genbank:XM_006379722.2	56.7828	0.965401	0.396194	2.43669	0.0148224	0.426457	U-box domain-containing protein 21
gene_id:7454505,Genbank:XM_002321876.3	637.998	0.890356	0.365517	2.43588	0.0148557	0.42658	gene=LOC7454505
gene_id:112324531,Genbank:XM_024587872.1	23.5056	-0.901867	0.370296	-2.43553	0.01487	0.42658	serine carboxypeptidase-like 45
gene_id:18106379,Genbank:XM_006372251.2	369.488	0.360594	0.148088	2.435	0.0148918	0.42658	MLO-like protein 1
gene_id:7485684,Genbank:XM_002299811.3	1224.86	-0.346967	0.142524	-2.43444	0.0149147	0.42658	tropinone reductase homolog At1g07440
gene_id:7460045,Genbank:XM_002315603.3	15.9875	0.951216	0.390765	2.43424	0.0149231	0.42658	vinorine synthase
gene_id:7467201,Genbank:XM_024596253.1	48.0851	-1.52458	0.626446	-2.43369	0.0149457	0.426675	mechanosensitive ion channel protein 2%2C chloroplastic%2C transcript variant X1
gene_id:7482143,Genbank:XM_002318241.3	319.54	-1.54519	0.635505	-2.43143	0.0150392	0.42861	uncharacterized LOC7482143
gene_id:112323966	51.4347	0.472226	0.194255	2.43097	0.0150586	0.42861
gene_id:18096721,Genbank:XM_024597700.1	54.4152	-1.13751	0.467988	-2.43063	0.0150724	0.42861	DNA-directed RNA polymerase III subunit RPC6%2C transcript variant X1
gene_id:7454031,Genbank:XM_002318300.3	241.26	0.589265	0.242477	2.43019	0.0150909	0.42861	uncharacterized protein At4g15970
gene_id:7465197,Genbank:XM_002319953.3	150.354	-0.557905	0.229834	-2.42743	0.0152064	0.431336	uncharacterized LOC7465197
gene_id:112323877,Genbank:XM_024583822.1	33.402	0.622069	0.256318	2.42695	0.0152265	0.431354	glycine-rich protein 23-like
gene_id:7491982,Genbank:XM_002309421.3	1018.01	0.473964	0.195578	2.42341	0.0153757	0.435022	probable serine/threonine-protein kinase PBL12
gene_id:18097827,Genbank:XM_006384390.2	212.797	-0.632696	0.26123	-2.42199	0.0154357	0.435292	transcription factor HHO6
gene_id:18109387,Genbank:XM_006387601.1	63.4532	-0.578297	0.238773	-2.42195	0.0154375	0.435292	glycine-rich cell wall structural protein
gene_id:18105784,Genbank:XM_006374386.2	272.148	0.40511	0.167277	2.42179	0.0154443	0.435292	probable LRR receptor-like serine/threonine-protein kinase At1g74360
gene_id:7487696,Genbank:XM_002319063.3	23.2798	0.786737	0.32499	2.4208	0.0154864	0.435466	ethylene-responsive transcription factor 1B
gene_id:7492118,Genbank:XM_024602142.1	1589.3	0.250547	0.103501	2.42072	0.0154898	0.435466	protein STRICTOSIDINE SYNTHASE-LIKE 5
gene_id:18094240,Genbank:XM_006368426.2	22.2413	-0.997624	0.412228	-2.42008	0.0155172	0.435683	putative leucine-rich repeat receptor-like serine/threonine-protein kinase At2g24130
gene_id:18104336,Genbank:XM_006376097.2	108.707	-1.9958	0.82507	-2.41895	0.0155654	0.436072	bark storage protein B
gene_id:18103071,Genbank:XM_006377353.2	1892.17	-0.233166	0.096399	-2.41876	0.0155736	0.436072	receptor-like protein kinase HSL1
gene_id:7468526,Genbank:XM_002321116.3	559.197	0.255018	0.10545	2.41837	0.0155902	0.436072	uncharacterized LOC7468526
gene_id:18094216,Genbank:XM_006368399.2	375.948	0.553536	0.228971	2.41749	0.0156278	0.436571	haloacid dehalogenase-like hydrolase domain-containing protein Sgpp
gene_id:18097303,Genbank:XM_006383788.2	4577.71	-0.288763	0.119546	-2.41548	0.0157143	0.436819	pyrophosphate--fructose 6-phosphate 1-phosphotransferase subunit beta
gene_id:18098186,Genbank:XM_024598755.1	36.4568	-0.581016	0.240573	-2.41514	0.0157293	0.436819	gene=LOC18098186
gene_id:7490958,Genbank:XM_002299567.2	233.397	0.253728	0.105058	2.41512	0.0157298	0.436819	uncharacterized LOC7490958
gene_id:18110667,Genbank:XM_024593357.1	36.3087	0.779717	0.322854	2.41508	0.0157319	0.436819	ankyrin repeat-containing protein At5g02620
gene_id:7456347,Genbank:XM_002312985.3	705.972	0.356809	0.147747	2.415	0.0157354	0.436819	uncharacterized LOC7456347
gene_id:18096739,Genbank:XM_006385290.2	24.3344	0.769388	0.318726	2.41395	0.0157808	0.437045	phospholipase D alpha 4
gene_id:7464041,Genbank:XM_002313019.3	495.327	-0.439176	0.181976	-2.41337	0.0158056	0.437045	BURP domain protein USPL1
gene_id:7454722,Genbank:XM_002322226.3	1970.91	-0.356732	0.147839	-2.41297	0.0158231	0.437045	acetolactate synthase 2%2C chloroplastic
gene_id:18094844,Genbank:XM_024596362.1	41.4566	0.72321	0.299731	2.41286	0.0158278	0.437045	BNI1-related protein 1%2C transcript variant X2
gene_id:18108222,Genbank:XM_024591408.1	220.128	-0.364388	0.15104	-2.41253	0.0158423	0.437045	uncharacterized LOC18108222
gene_id:7460441,Genbank:XM_002301463.3	157.226	-0.308153	0.127823	-2.41077	0.0159189	0.438235	arginine--tRNA ligase%2C chloroplastic/mitochondrial%2C transcript variant X2
gene_id:7468158,Genbank:XM_024609871.1	138.125	0.339954	0.141052	2.41013	0.0159467	0.438235	zinc finger protein ZAT9
gene_id:7455851,Genbank:XM_002322513.3	3820.58	-0.377055	0.156467	-2.40981	0.0159608	0.438235	gamma aminobutyrate transaminase 3%2C chloroplastic
gene_id:18095955,Genbank:XM_024601123.1	43.0779	-0.521215	0.216297	-2.40972	0.0159646	0.438235	ribosomal protein S14%2C mitochondrial%2C transcript variant X2
gene_id:18100913,Genbank:XM_006380315.2	199.054	-0.805311	0.334408	-2.40817	0.0160329	0.439108	U-box domain-containing protein 26
gene_id:7473876,Genbank:XM_002319530.3	579.9	0.94806	0.393698	2.40809	0.0160361	0.439108	licodione synthase
gene_id:7487336,Genbank:XM_002309121.3	1751	-0.608001	0.252562	-2.40734	0.0160694	0.439474	uncharacterized protein At5g01610
gene_id:7481757,Genbank:XM_002318973.3	1703.15	-0.584185	0.242852	-2.40552	0.0161495	0.4402	long chain acyl-CoA synthetase 7%2C peroxisomal
gene_id:18096820,Genbank:XM_006385382.2	146.013	0.372786	0.155047	2.40434	0.0162017	0.4402	NDR1/HIN1-like protein 13
gene_id:7496687,Genbank:XM_002315476.3	1534.34	-0.616804	0.256544	-2.40428	0.0162041	0.4402	late embryogenesis abundant protein Lea5
gene_id:7469585,Genbank:XM_002309763.3	14.3318	-1.03154	0.429081	-2.40407	0.0162136	0.4402	protein FAR1-RELATED SEQUENCE 12%2C transcript variant X1
gene_id:7469194,Genbank:XM_006383545.2	40.7224	-0.82486	0.343112	-2.40405	0.0162145	0.4402	F-box protein SKP2B%2C transcript variant X1
gene_id:7497426,Genbank:XM_024583439.1	18.7792	-0.997948	0.415192	-2.40358	0.0162354	0.4402	uncharacterized LOC7497426%2C transcript variant X1
gene_id:18099888,Genbank:XM_024604767.1	1155.56	-0.649047	0.270109	-2.40291	0.0162652	0.4402	uncharacterized LOC18099888
gene_id:7455022,Genbank:XM_002317012.3	99.5674	0.48017	0.199832	2.40287	0.0162669	0.4402	protein DMR6-LIKE OXYGENASE 1
gene_id:7459902,Genbank:XM_002309661.3	314.949	-0.550734	0.229246	-2.40237	0.0162894	0.4402	protein GLUTAMINE DUMPER 5
gene_id:7490340,Genbank:XM_002315135.3	21689.4	-0.436938	0.181911	-2.40193	0.0163088	0.4402	probable aquaporin PIP1-2
gene_id:7490737,Genbank:XM_002298953.3	1198.39	0.456838	0.190208	2.40178	0.0163156	0.4402	probable receptor-like protein kinase At4g10390
gene_id:7461489,Genbank:XM_002301813.3	14.5181	0.997324	0.415335	2.40125	0.0163392	0.4402	uncharacterized LOC7461489
gene_id:7460550,Genbank:XM_002299275.3	661.054	-0.273315	0.113859	-2.40046	0.0163743	0.4402	uncharacterized LOC7460550
gene_id:7454695,Genbank:XM_002321649.3	337.34	-0.231539	0.0964561	-2.40046	0.0163745	0.4402	WD repeat-containing protein 74
gene_id:7482290,Genbank:XM_002314007.2	13.9981	1.0211	0.425549	2.39948	0.0164184	0.440847	cation/H(+) antiporter 28
gene_id:7464022,Genbank:XM_002313752.3	83.2769	-0.511771	0.213347	-2.39877	0.0164503	0.441168	isoflavone reductase homolog PCBER
gene_id:18108357,Genbank:XM_006371264.2	59.8574	0.428219	0.17858	2.39792	0.0164887	0.44142	autophagy-related protein 18c%2C transcript variant X1
gene_id:7462281,Genbank:XM_024604259.1	2021.91	-1.06996	0.446249	-2.39767	0.0164996	0.44142	zinc finger CCCH domain-containing protein 20
gene_id:18096247,Genbank:XM_006386367.2	2211.39	0.467468	0.195007	2.39718	0.0165216	0.441475	receptor-like protein kinase HAIKU2
gene_id:18107407,Genbank:XM_006373404.2	1987.52	-0.369342	0.154107	-2.39665	0.0165457	0.441586	protein decapping 5
gene_id:7476916,Genbank:XM_002306813.3	206.545	0.486081	0.202943	2.39516	0.0166132	0.442507	transcription factor MYB14
gene_id:7462106,Genbank:XM_024606279.1	326.206	-1.45396	0.607081	-2.395	0.0166203	0.442507	protein EARLY RESPONSIVE TO DEHYDRATION 15%2C transcript variant X2
gene_id:7460011	229.938	0.330113	0.137879	2.39423	0.0166554	0.442909
gene_id:7467961,Genbank:XM_002298245.3	1527.36	-0.6617	0.276524	-2.39292	0.0167148	0.443957	vesicle-associated membrane protein 714
gene_id:7467829,Genbank:XM_002300898.3	121.697	-0.829003	0.346582	-2.39194	0.0167597	0.444396	receptor-like protein kinase 2
gene_id:18101511,Genbank:XM_024607515.1	95.5392	-0.35563	0.148695	-2.39168	0.0167716	0.444396	uncharacterized LOC18101511%2C transcript variant X1
gene_id:7476341,Genbank:XM_002305034.3	144.077	0.382073	0.159836	2.39041	0.0168296	0.445118	dof zinc finger protein DOF1.5
gene_id:7490627,Genbank:XM_024594619.1	20.8999	-0.69747	0.291855	-2.38978	0.0168583	0.445118	protein FD%2C transcript variant X2
gene_id:18107474,Genbank:XM_006371641.2	161.66	0.687704	0.287783	2.38966	0.0168639	0.445118	protein NRT1/ PTR FAMILY 1.2
gene_id:7496524,Genbank:XM_002304600.3	13328	-0.199793	0.0836189	-2.38933	0.0168793	0.445118	transaldolase
gene_id:7490222,Genbank:XM_024605239.1	80.5723	0.525323	0.220491	2.38252	0.0171948	0.452695	probable trehalose-phosphate phosphatase J
gene_id:7491376,Genbank:XM_002298902.3	419.362	0.379113	0.159162	2.38194	0.0172219	0.452695	probable glutathione S-transferase
gene_id:18110000,Genbank:XM_006388238.2	1383.49	-0.153657	0.0645164	-2.38167	0.0172344	0.452695	mitochondrial import receptor subunit TOM9-2
gene_id:7455959,Genbank:XM_024581076.1	91.8117	0.622892	0.261601	2.38108	0.017262	0.452695	ABC transporter G family member 10
gene_id:7471050,Genbank:XM_002311297.3	105.227	0.351162	0.14752	2.38043	0.0172926	0.452695	uncharacterized LOC7471050
gene_id:7481735,Genbank:XM_002319484.3	155.352	0.424601	0.17841	2.37991	0.0173168	0.452695	REF/SRPP-like protein At3g05500
gene_id:7486598,Genbank:XM_002307344.2	65.9657	0.582914	0.244971	2.37952	0.0173351	0.452695	transcription factor MYB93%2C transcript variant X1
gene_id:7479054,Genbank:XM_024599447.1	833.716	-0.628463	0.264118	-2.37948	0.0173372	0.452695	MYB-like transcription factor ETC1
gene_id:7489472,Genbank:XM_002325117.3	538.419	-0.304681	0.128061	-2.37919	0.0173508	0.452695	DNA replication licensing factor MCM5
gene_id:7472525,Genbank:XM_002323897.3	169.232	-0.371023	0.156074	-2.37723	0.0174433	0.453946	fructose-1%2C6-bisphosphatase class 1
gene_id:7453969,Genbank:XM_002301247.3	18.631	-1.87524	0.788936	-2.37693	0.0174575	0.453946	uncharacterized LOC7453969
gene_id:7493179,Genbank:XM_024582861.1	16.7012	0.781414	0.328772	2.37676	0.0174653	0.453946	probable trehalose-phosphate phosphatase C%2C transcript variant X1
gene_id:7465995,Genbank:XM_002308402.3	739.313	-1.34726	0.566967	-2.37625	0.0174894	0.453946	probable alpha%2Calpha-trehalose-phosphate synthase [UDP-forming] 11
gene_id:7469889,Genbank:XM_002325810.3	2574.99	-0.135266	0.0569302	-2.376	0.0175013	0.453946	syntaxin-132
gene_id:7485586,Genbank:XM_006377241.2	662.365	0.369893	0.15575	2.37492	0.0175528	0.454699	uncharacterized LOC7485586
gene_id:18096599,Genbank:XM_006385136.2	76.4883	0.459977	0.193713	2.37453	0.0175714	0.454699	pectinesterase
gene_id:7485893,Genbank:XR_002983298.1	80.3278	-1.78939	0.753816	-2.37378	0.0176072	0.454973
gene_id:18109784,Genbank:XM_024602141.1	87.1236	-0.793804	0.334685	-2.37179	0.017702	0.454973	probable acyl-activating enzyme 1%2C peroxisomal
gene_id:7475560,Genbank:XM_002315878.3	429.739	0.542767	0.228917	2.37103	0.0177388	0.454973	amino-acid permease BAT1 homolog
gene_id:7494795,Genbank:XM_024606583.1	17.2283	-1.03941	0.438417	-2.37083	0.0177482	0.454973	protein TWIN LOV 1%2C transcript variant X4
gene_id:7460084,Genbank:XM_024608164.1	47.7627	-0.629509	0.265543	-2.37065	0.0177568	0.454973	protein ETHYLENE INSENSITIVE 3%2C transcript variant X2
gene_id:7487736,Genbank:XM_002302632.2	110.22	0.544113	0.229537	2.37048	0.017765	0.454973	probable L-gulonolactone oxidase 6
gene_id:7454460,Genbank:XM_002322396.3	192.474	-0.647104	0.272987	-2.37046	0.0177661	0.454973	gibberellin 20 oxidase 1
gene_id:7467083,Genbank:XM_002299433.3	1145.42	-0.320381	0.135157	-2.37044	0.0177668	0.454973	UDP-glucose 4-epimerase GEPI48
gene_id:7467652,Genbank:XM_002300026.3	343.972	-0.570045	0.240481	-2.37044	0.0177671	0.454973	GDSL esterase/lipase At5g14450
gene_id:7477423,Genbank:XM_024598769.1	649.651	-0.547072	0.230919	-2.36911	0.0178308	0.455342	LOB domain-containing protein 41
gene_id:7459981,Genbank:XM_002314456.3	105.036	-1.14319	0.482598	-2.36883	0.0178446	0.455342	protein NRT1/ PTR FAMILY 5.2
gene_id:18099044,Genbank:XM_006382814.2	13.9505	-0.722719	0.30513	-2.36856	0.0178575	0.455342	tRNA uridine 5-carboxymethylaminomethyl modification enzyme MnmG%2C transcript variant X1
gene_id:7488612,Genbank:XR_002980615.1	21.0905	0.815884	0.344483	2.36843	0.0178638	0.455342
gene_id:7495310,Genbank:XM_002317246.3	812.154	-0.659595	0.278562	-2.36786	0.0178913	0.455518	ornithine aminotransferase%2C mitochondrial
gene_id:7477632,Genbank:XM_002307642.3	402.111	-0.30614	0.129348	-2.36679	0.0179431	0.455915	protein TIC 20-I%2C chloroplastic
gene_id:7467895,Genbank:XM_024589065.1	145.062	-0.411259	0.17377	-2.36669	0.0179481	0.455915	protein RIK%2C transcript variant X4
gene_id:18105600,Genbank:XM_006374185.2	833.379	-0.299357	0.126545	-2.36562	0.0180001	0.456165	UV-B-induced protein At3g17800%2C chloroplastic
gene_id:7464681,Genbank:XM_002307552.3	997.842	-0.15046	0.063626	-2.36476	0.0180417	0.456165	pre-mRNA-splicing factor 18
gene_id:7462570,Genbank:XM_002310068.3	73.29	0.929521	0.393182	2.3641	0.0180741	0.456165	cytokinin dehydrogenase 3
gene_id:18102624,Genbank:XM_006378497.2	301.947	-0.87359	0.369536	-2.36402	0.0180778	0.456165	polygalacturonase At1g48100
gene_id:7494502,Genbank:XM_002312127.3	145.988	0.589767	0.249486	2.36393	0.0180822	0.456165	omega-3 fatty acid desaturase%2C chloroplastic
gene_id:112325716,Genbank:XM_024592636.1	40.3222	-0.526588	0.22278	-2.36372	0.0180927	0.456165	protein NLP6-like
gene_id:18108585,Genbank:XM_006371527.2	161.672	-0.290356	0.122849	-2.36352	0.0181023	0.456165	pentatricopeptide repeat-containing protein At1g03560%2C mitochondrial
gene_id:7493399,Genbank:XM_002325102.3	236.927	-0.352948	0.149418	-2.36216	0.018169	0.456828	ubiquitin carboxyl-terminal hydrolase 23%2C transcript variant X1
gene_id:7460657,Genbank:XM_002312175.3	2606.15	0.390566	0.165344	2.36214	0.0181699	0.456828	endoglucanase 12
gene_id:7472453,Genbank:XM_002311218.3	702.423	0.174682	0.0739762	2.36133	0.0182096	0.457218	staphylococcal-like nuclease CAN2
gene_id:112328896,Genbank:XM_024610186.1	21.6442	0.980407	0.415254	2.36098	0.0182267	0.457218	vinorine synthase-like
gene_id:7459052,Genbank:XM_002315767.3	1223.33	-0.425818	0.180496	-2.35915	0.0183167	0.457598	probable methyltransferase PMT2
gene_id:7484330,Genbank:XM_002316556.3	128.959	0.369949	0.156819	2.35909	0.0183198	0.457598	tropinone reductase-like 3
gene_id:7464602,Genbank:XM_002316143.3	543.961	-0.739906	0.313664	-2.35891	0.0183286	0.457598	AP2-like ethylene-responsive transcription factor BBM2
gene_id:7468372,Genbank:XM_002305931.3	380.674	0.747888	0.317111	2.35845	0.0183517	0.457598	protein trichome birefringence-like 19
gene_id:7462335,Genbank:XM_024581331.1	24.3285	-0.656698	0.278456	-2.35835	0.0183563	0.457598	protein NRT1/ PTR FAMILY 8.3%2C transcript variant X2
gene_id:7478566,Genbank:XM_002299808.3	202.043	0.326725	0.138551	2.35816	0.018366	0.457598	metal tolerance protein B
gene_id:18097541,Genbank:XM_024599172.1	27.9108	0.719608	0.305448	2.35591	0.0184773	0.458793	UDP-glycosyltransferase 88A1
gene_id:18108659,Genbank:XM_006371607.2	625.072	-0.193904	0.0823097	-2.35578	0.0184837	0.458793	uncharacterized LOC18108659
gene_id:7470027,Genbank:XM_002305426.3	93.5361	1.12506	0.477798	2.35468	0.0185387	0.458793	fructose-bisphosphate aldolase 1%2C chloroplastic
gene_id:18100308,Genbank:XM_006381532.2	1566.63	-0.227836	0.0967601	-2.35465	0.0185403	0.458793	oligouridylate-binding protein 1
gene_id:18099445,Genbank:XM_006383339.2	553.522	-0.529489	0.224894	-2.35439	0.018553	0.458793	uncharacterized LOC18099445
gene_id:7483248,Genbank:XM_002297599.3	470.551	0.381385	0.162005	2.35415	0.0185653	0.458793	cytokinin riboside 5'-monophosphate phosphoribohydrolase LOG8
gene_id:7464412,Genbank:XR_002977618.1	95.9605	0.409711	0.174045	2.35405	0.01857	0.458793
gene_id:7454708,Genbank:XM_002321663.3	2651.42	-0.770462	0.327319	-2.35386	0.0185798	0.458793	SNF1-related protein kinase regulatory subunit gamma-1
gene_id:7465953,Genbank:XM_002309300.3	2157.32	-0.349464	0.148538	-2.35269	0.0186382	0.459721	CBL-interacting serine/threonine-protein kinase 6
gene_id:7465538,Genbank:XM_002310288.3	90.145	0.701635	0.29829	2.35219	0.0186632	0.459825	probable xyloglucan endotransglucosylase/hydrolase protein 6
gene_id:7462796,Genbank:XM_002304767.3	32.9166	1.88208	0.800368	2.35152	0.0186969	0.460143	NADPH:quinone oxidoreductase
gene_id:7491034,Genbank:XM_002325798.3	24.8548	-0.733708	0.312186	-2.35023	0.0187619	0.460605	photosynthetic NDH subunit of subcomplex B 2%2C chloroplastic
gene_id:7491867,Genbank:XM_002303392.3	488.336	0.260794	0.110973	2.35007	0.01877	0.460605	inositol-tetrakisphosphate 1-kinase 1
gene_id:7460223,Genbank:XM_002303877.3	1538.96	-0.198308	0.0843895	-2.34991	0.0187781	0.460605	intron-binding protein aquarius
gene_id:18098931,Genbank:XM_006382693.2	22.3617	0.814262	0.346684	2.34871	0.0188384	0.461572	receptor-like kinase TMK4
gene_id:7477691,Genbank:XM_002319240.3	1354.54	-0.327446	0.139527	-2.34683	0.0189339	0.462981	uncharacterized LOC7477691
gene_id:7485569,Genbank:XM_024580887.1	98.9569	-0.575267	0.245282	-2.34533	0.0190105	0.462981	serine carboxypeptidase-like 31
gene_id:7475783,Genbank:XM_024591469.1	3316.44	-0.370991	0.158196	-2.34514	0.01902	0.462981	patellin-3
gene_id:112324082,Genbank:XM_024584989.1	61.2609	1.1842	0.505051	2.34472	0.0190413	0.462981	ribosome biogenesis protein BOP1 homolog
gene_id:18096692,Genbank:XM_006385229.2	3206.85	-0.662193	0.282492	-2.34412	0.0190723	0.462981	glycerol kinase
gene_id:112325725,Genbank:XM_024592661.1	207.844	-0.903666	0.385545	-2.34387	0.0190849	0.462981	uncharacterized LOC112325725
gene_id:7490808,Genbank:XM_002305641.2	104.257	-0.929738	0.396705	-2.34365	0.019096	0.462981	NAC transcription factor 25
gene_id:7491394,Genbank:XM_002298920.3	1485.95	0.61722	0.263367	2.34358	0.0190999	0.462981	benzyl alcohol O-benzoyltransferase
gene_id:7459817,Genbank:XM_002314799.3	82.9723	-0.490875	0.2095	-2.34308	0.0191255	0.462981	ataxin-2 homolog%2C transcript variant X1
gene_id:18107536,Genbank:XM_006371736.2	100.569	-0.462627	0.197569	-2.3416	0.0192015	0.462981	probable E3 ubiquitin-protein ligase RHG1A%2C transcript variant X1
gene_id:7498063,Genbank:XM_002314633.3	1155.04	0.297542	0.127072	2.34151	0.0192057	0.462981	leucine-rich repeat extensin-like protein 6
gene_id:7471518,Genbank:XM_002307062.2	2960.4	-0.337093	0.14399	-2.34108	0.0192279	0.462981	ethylene-responsive transcription factor RAP2-4
gene_id:7480100,Genbank:XM_002298414.3	41.1953	-1.52871	0.653089	-2.34074	0.0192456	0.462981	mitogen-activated protein kinase 3%2C transcript variant X1
gene_id:7487233,Genbank:XM_002308996.3	217.731	-0.326448	0.139475	-2.34055	0.0192555	0.462981	chloroplast envelope membrane protein
gene_id:7468028,Genbank:XM_002308159.3	1008.09	-0.268509	0.114722	-2.34053	0.0192564	0.462981	serine/threonine-protein kinase BSK6
gene_id:7494776,Genbank:XM_024606993.1	35.5421	-0.594287	0.253933	-2.34033	0.0192668	0.462981	uncharacterized protein At3g27210
gene_id:7455848,Genbank:XM_002323133.3	2815.94	-0.465884	0.199095	-2.34001	0.0192834	0.462981	choline-phosphate cytidylyltransferase 2
gene_id:18095771,Genbank:XM_006370415.2	17.6787	0.953885	0.407689	2.33974	0.0192973	0.462981	beta-amyrin 28-oxidase
gene_id:18097839,Genbank:XM_006384402.2	26.5235	-1.27022	0.543027	-2.33915	0.0193277	0.462981	protein DMR6-LIKE OXYGENASE 2
gene_id:18110592,Genbank:XM_024591684.1	81.591	0.443416	0.189574	2.33901	0.0193348	0.462981	disease resistance-like protein DSC1
gene_id:7484435,Genbank:XM_024582169.1	807.414	-0.193129	0.0825825	-2.33862	0.0193553	0.462981	28 kDa ribonucleoprotein%2C chloroplastic
gene_id:18107140,Genbank:XM_006373072.2	915.678	0.370553	0.158451	2.3386	0.0193563	0.462981	NAC domain-containing protein 83
gene_id:7493268,Genbank:XM_002304729.3	852.617	-0.577496	0.247089	-2.3372	0.0194289	0.46372	zinc finger A20 and AN1 domain-containing stress-associated protein 8%2C transcript variant X1
gene_id:7475394,Genbank:XM_002314443.3	682.288	-0.220626	0.0943979	-2.33719	0.0194291	0.46372	uncharacterized protein At4g14342%2C transcript variant X1
gene_id:7466045,Genbank:XM_002323519.3	1366.59	0.280947	0.120233	2.33669	0.0194554	0.463848	probable anion transporter 3%2C chloroplastic
gene_id:7497305,Genbank:XM_002320631.3	1485.91	-1.00866	0.431759	-2.33615	0.0194832	0.463959	phytosulfokines 3
gene_id:7497806,Genbank:XM_002303574.3	236.117	-0.966471	0.413818	-2.3355	0.0195173	0.463959	WRKY transcription factor 22
gene_id:18094165,Genbank:XM_024583633.1	2486.01	0.491395	0.210416	2.33535	0.0195251	0.463959	transcription factor MYC2
gene_id:7491036,Genbank:XM_024591535.1	1535.69	0.162825	0.0697327	2.33499	0.0195439	0.463959	uncharacterized LOC7491036
gene_id:18107457,Genbank:XM_006373464.2	5249.69	-0.239735	0.102694	-2.33445	0.019572	0.464126	amino acid transporter AVT6A
gene_id:7490721,Genbank:XM_002300486.3	50.3295	-0.965957	0.413951	-2.33351	0.0196215	0.464803	heavy metal-associated isoprenylated plant protein 30%2C transcript variant X1
gene_id:7490793,Genbank:XM_002304967.3	1078.03	-0.140612	0.0603301	-2.33071	0.0197685	0.467504	pre-mRNA-splicing factor SYF1
gene_id:7460672,Genbank:XM_002312195.2	95.1695	-0.571819	0.245359	-2.33054	0.0197778	0.467504	zinc transporter 1
gene_id:7475025,Genbank:XM_002313225.3	655.28	0.273659	0.117497	2.32908	0.019855	0.468829	hydroxyproline O-arabinosyltransferase 3
gene_id:7491986,Genbank:XM_002308484.3	150.281	-1.09013	0.468465	-2.32702	0.0199641	0.470595	uncharacterized LOC7491986%2C transcript variant X2
gene_id:7468470,Genbank:XM_002315321.3	924.991	0.955342	0.410596	2.32672	0.0199802	0.470595	glucomannan 4-beta-mannosyltransferase 9
gene_id:18110986,Genbank:XM_006389265.2	994.83	-0.248696	0.106899	-2.32647	0.0199937	0.470595	probable serine/threonine-protein kinase WNK9
gene_id:7482632,Genbank:XM_002323080.2	21.8235	1.52036	0.653672	2.32588	0.0200249	0.470806	protein C2-DOMAIN ABA-RELATED 11%2C transcript variant X1
gene_id:7493938,Genbank:XM_024600388.1	20266.5	0.425372	0.18297	2.32482	0.0200818	0.470806	cysteine proteinase 15A
gene_id:7457397,Genbank:XM_002301373.3	261.67	-0.47721	0.20527	-2.32479	0.0200832	0.470806	protein TSS
gene_id:7472514,Genbank:XM_002323927.3	425.992	-0.631039	0.271493	-2.32433	0.0201078	0.470806	protein DMR6-LIKE OXYGENASE 2
gene_id:7476814,Genbank:XM_024594520.1	296.747	-0.345093	0.148474	-2.32426	0.0201114	0.470806	plastid lipid-associated protein 3%2C chloroplastic
gene_id:7488015,Genbank:XM_002312117.2	35.3361	-1.39286	0.599446	-2.32357	0.0201483	0.470806	chlorophyll a-b binding protein CP29.3%2C chloroplastic
gene_id:7465891,Genbank:XM_002325690.2	1308.89	-0.303069	0.130436	-2.32351	0.0201516	0.470806	calcium-dependent protein kinase SK5
gene_id:18101330,Genbank:XM_006379434.2	1903.23	-0.266701	0.114896	-2.32123	0.0202744	0.471955	glycosyltransferase family protein 64 protein C5
gene_id:18094631,Genbank:XM_006368972.2	95.6041	0.739313	0.318531	2.32101	0.0202864	0.471955	probable aspartyl protease At4g16563
gene_id:7475156,Genbank:XM_002321341.2	772.237	-0.535521	0.230779	-2.32049	0.0203142	0.471955	probable 6-phosphogluconolactonase 4%2C chloroplastic
gene_id:7455645,Genbank:XM_002309270.3	48.6238	0.686384	0.295798	2.32045	0.0203166	0.471955	VQ motif-containing protein 25
gene_id:7478509,Genbank:XM_024593812.1	127.112	0.478577	0.20629	2.31993	0.0203448	0.471955	uncharacterized LOC7478509%2C transcript variant X2
gene_id:18106083,Genbank:XM_024587973.1	43.237	0.567444	0.244618	2.31971	0.0203565	0.471955	zinc finger BED domain-containing protein RICESLEEPER 1
gene_id:7467661,Genbank:XM_002298529.3	425.002	-0.258715	0.111555	-2.31917	0.0203858	0.471955	T-complex protein 1 subunit beta%2C transcript variant X1
gene_id:7486828,Genbank:XM_002320207.3	63.5602	-1.00833	0.434856	-2.31876	0.020408	0.471955	GEM-like protein 1%2C transcript variant X1
gene_id:18104702,Genbank:XM_006374672.2	435.929	0.525658	0.22676	2.31813	0.0204423	0.471955	beta-amyrin synthase
gene_id:7469194,Genbank:XM_024602215.1	61.3716	-0.840068	0.362512	-2.31735	0.0204847	0.471955	F-box protein SKP2B%2C transcript variant X2
gene_id:7488390,Genbank:XM_002311455.3	969.495	-0.42942	0.185316	-2.31723	0.0204911	0.471955	ELL-associated factor 2
gene_id:112325607,Genbank:XM_024592414.1	13.9614	1.07365	0.463389	2.31694	0.0205068	0.471955	uncharacterized LOC112325607
gene_id:7488992,Genbank:XM_024592801.1	1295.19	-0.640227	0.276335	-2.31685	0.0205118	0.471955	pathogenesis-related protein PR-1
gene_id:7469818,Genbank:XM_002312049.3	2499.29	-0.418537	0.180651	-2.31683	0.0205129	0.471955	ubiquitin-conjugating enzyme E2 7
gene_id:7477665,Genbank:XM_002306884.3	539.362	0.432007	0.186503	2.31635	0.0205393	0.471955	cytokinin riboside 5'-monophosphate phosphoribohydrolase LOG1
gene_id:7488034,Genbank:XM_002322696.3	14.9423	-1.38806	0.599258	-2.3163	0.020542	0.471955	thioredoxin-like 3-1%2C chloroplastic%2C transcript variant X1
gene_id:7456226,Genbank:XM_002300065.2	224.991	-1.69481	0.731825	-2.31587	0.0205652	0.471996	chloride channel protein CLC-b
gene_id:7461342,Genbank:XM_002304813.3	799.647	-0.471436	0.203673	-2.31467	0.0206311	0.47289	2-oxoisovalerate dehydrogenase subunit beta 1%2C mitochondrial
gene_id:7480273,Genbank:XM_006383612.2	20.5814	-0.616421	0.266346	-2.31436	0.0206478	0.47289	protein TIFY 4B%2C transcript variant X2
gene_id:7485921,Genbank:XM_002312312.3	80.7027	-0.817123	0.353176	-2.31364	0.0206873	0.47289	uncharacterized LOC7485921
gene_id:7482381,Genbank:XM_002319154.3	365.036	0.201129	0.0869332	2.3136	0.0206896	0.47289	F-box protein At5g07610
gene_id:18104863,Genbank:XM_006374843.2	596.957	0.431412	0.186508	2.3131	0.0207169	0.473026	uncharacterized acetyltransferase At3g50280
gene_id:7471571,Genbank:XM_024604574.1	505.333	-0.279672	0.120938	-2.31252	0.0207491	0.473206	probable 1-deoxy-D-xylulose-5-phosphate synthase%2C chloroplastic
gene_id:7455864,Genbank:XM_002323153.3	46.7199	0.730134	0.315859	2.31158	0.0208009	0.473206	7-deoxyloganetin glucosyltransferase
gene_id:7464278,Genbank:XM_002317746.3	168.349	-0.39624	0.171453	-2.31107	0.0208287	0.473206	phytolongin Phyl2.2
gene_id:7486038,Genbank:XM_002310425.3	35.3735	0.551566	0.238688	2.31082	0.0208427	0.473206	protein translation factor SUI1 homolog%2C transcript variant X1
gene_id:7455748,Genbank:XM_024602476.1	104.692	0.610986	0.264433	2.31055	0.0208575	0.473206	metal tolerance protein 4
gene_id:7456781,Genbank:XM_024599463.1	3809.47	-0.96805	0.418972	-2.31054	0.0208584	0.473206	auxin-repressed 12.5 kDa protein%2C transcript variant X1
gene_id:7495286,Genbank:XM_024581437.1	189.414	0.462696	0.20028	2.31025	0.0208746	0.473206	receptor-like serine/threonine-protein kinase SD1-8%2C transcript variant X1
gene_id:7494761,Genbank:XM_002311668.3	98.2128	-0.508022	0.219941	-2.30981	0.0208987	0.473269	carboxyl-terminal-processing peptidase 2%2C chloroplastic
gene_id:7474539,Genbank:XM_002301854.3	635.254	-0.876359	0.379567	-2.30884	0.0209527	0.47376	uncharacterized LOC7474539
gene_id:7490782,Genbank:XM_002305616.3	189.924	0.310916	0.134703	2.30815	0.0209907	0.47376	external alternative NAD(P)H-ubiquinone oxidoreductase B2%2C mitochondrial%2C transcript variant X1
gene_id:7480394,Genbank:XM_024611665.1	231.968	0.728935	0.315827	2.30802	0.0209979	0.47376	berberine bridge enzyme-like 18
gene_id:18099892,Genbank:XM_006381013.2	716.095	-0.625985	0.271287	-2.30746	0.021029	0.47376	NEDD8 ultimate buster 1
gene_id:112327169,Genbank:XR_002981236.1	41.7418	0.479633	0.207877	2.30729	0.0210385	0.47376
gene_id:7474618,Genbank:XM_024582955.1	117.731	-0.318776	0.138171	-2.30711	0.0210489	0.47376	uncharacterized LOC7474618%2C transcript variant X1
gene_id:7485492,Genbank:XM_002308064.3	200.367	0.248428	0.107734	2.30594	0.0211138	0.474738	choline monooxygenase%2C chloroplastic
gene_id:7491592,Genbank:XM_002316433.3	21.4975	-1.86903	0.810867	-2.30498	0.0211677	0.47504	steroid 5-alpha-reductase DET2
gene_id:112327360	217.936	0.337301	0.146338	2.30494	0.0211702	0.47504
gene_id:7455392,Genbank:XM_002320902.3	65.8819	0.483052	0.2097	2.30354	0.0212484	0.476314	ABC transporter B family member 11%2C transcript variant X3
gene_id:7494561,Genbank:XM_002305930.3	952.747	-0.491608	0.213459	-2.30305	0.0212759	0.476446	probable endo-1%2C3(4)-beta-glucanase ARB_01444
gene_id:7483509,Genbank:XM_002303243.3	104.876	-0.499631	0.216994	-2.30251	0.0213065	0.47665	probable sulfate transporter 3.4%2C transcript variant X1
gene_id:7496883,Genbank:XM_024594259.1	34.1904	0.63778	0.277051	2.30203	0.0213334	0.476665	alcohol dehydrogenase-like 7%2C transcript variant X2
gene_id:7479688	316.529	-0.477864	0.207634	-2.30147	0.0213651	0.476665
gene_id:7465082,Genbank:XM_002302272.3	371.461	0.445851	0.193763	2.30101	0.0213912	0.476665	serine/threonine-protein kinase SAPK2
gene_id:7492427,Genbank:XM_002315688.3	39.3999	-1.34953	0.586533	-2.30087	0.0213992	0.476665	glu S.griseus protease inhibitor%2C transcript variant X1
gene_id:7472497,Genbank:XM_002323655.3	72.0057	0.716759	0.311554	2.30059	0.0214149	0.476665	suppressor protein SRP40
gene_id:7475707,Genbank:XM_002303220.3	2574.29	-0.617029	0.268303	-2.29975	0.0214624	0.477006	metallothiol transferase FosB
gene_id:7485480,Genbank:XM_002308953.3	132.403	-0.564596	0.245524	-2.29956	0.0214734	0.477006	phospholipase A2-alpha
gene_id:7468772	4470.12	0.413001	0.179732	2.29787	0.0215693	0.478298
gene_id:7497039,Genbank:XM_024611803.1	22.7481	-0.945152	0.411334	-2.29777	0.0215748	0.478298	thioredoxin-like protein CXXS1
gene_id:7496058	36.2048	0.625213	0.272165	2.29718	0.0216086	0.478373
gene_id:18108370,Genbank:XM_024591617.1	18.6741	1.15274	0.501856	2.29695	0.0216214	0.478373	COP1-interacting protein 7%2C transcript variant X4
gene_id:7471507,Genbank:XM_002306274.3	1898.64	0.240003	0.104585	2.2948	0.0217443	0.480612	asparagine synthetase [glutamine-hydrolyzing] 2
gene_id:112324313,Genbank:XM_024586332.1	47.6148	-0.974977	0.425077	-2.29365	0.0218108	0.4816	glycine-rich cell wall structural protein 2-like
gene_id:7487679,Genbank:XM_002319046.3	866.423	-0.462843	0.20188	-2.29267	0.0218671	0.482364	probable WRKY transcription factor 74
gene_id:7457932,Genbank:XM_024607887.1	17.0414	-0.684467	0.298605	-2.29222	0.021893	0.482443	UDP-glucuronic acid decarboxylase 6%2C transcript variant X3
gene_id:18097094	18.5439	-0.641234	0.279802	-2.29174	0.0219205	0.482443
gene_id:18107145	31.1976	1.06789	0.466073	2.29124	0.0219494	0.482443
gene_id:7492234,Genbank:XM_002308418.3	64.4028	-0.425206	0.185608	-2.29089	0.0219699	0.482443	uncharacterized LOC7492234
gene_id:7461495,Genbank:XM_002301816.2	1622.08	-0.17199	0.0750815	-2.29072	0.0219798	0.482443	60S ribosomal protein L23
gene_id:7470599,Genbank:XM_002298225.3	223.407	0.290936	0.12715	2.28813	0.02213	0.485259	probable receptor-like protein kinase At1g49730%2C transcript variant X1
gene_id:7465171,Genbank:XM_024583969.1	445.412	-0.471258	0.206217	-2.28526	0.0222977	0.488034	CBL-interacting serine/threonine-protein kinase 10
gene_id:18109082,Genbank:XM_006387291.2	31.837	1.29211	0.565468	2.28504	0.0223107	0.488034	heavy metal-associated isoprenylated plant protein 47
gene_id:7482833,Genbank:XM_024600494.1	1453.21	0.358403	0.156886	2.28448	0.0223433	0.488034	potassium transporter 5
gene_id:7468715,Genbank:XM_024595566.1	1409.45	0.200395	0.0877257	2.28434	0.0223516	0.488034	probable polyamine oxidase 2
gene_id:7469362,Genbank:XM_024584302.1	1230.87	0.130051	0.0569468	2.28372	0.0223878	0.488034	GPN-loop GTPase 3
gene_id:7457701,Genbank:XM_024608901.1	64.0527	0.669281	0.293197	2.2827	0.0224482	0.488034	IQ domain-containing protein IQM2
gene_id:7472130,Genbank:XM_002313684.3	102.843	-0.36717	0.160853	-2.28264	0.0224518	0.488034	peptidyl-prolyl cis-trans isomerase CYP21-1%2C transcript variant X1
gene_id:7493488,Genbank:XM_002317833.3	2123.61	-0.168074	0.0736316	-2.28263	0.0224519	0.488034	ERAD-associated E3 ubiquitin-protein ligase component HRD3A
gene_id:112324070,Genbank:XR_002977719.1	65.5956	-1.13669	0.498025	-2.28239	0.0224666	0.488034
gene_id:18108626,Genbank:XM_006371571.2	946.718	-0.540174	0.236689	-2.28221	0.0224771	0.488034	uncharacterized LOC18108626
gene_id:112326647,Genbank:XM_024595880.1	621.764	-0.210631	0.0923267	-2.28137	0.0225265	0.488597	S-adenosyl-L-methionine-dependent tRNA 4-demethylwyosine synthase
gene_id:7474690,Genbank:XM_002308944.3	278.882	-0.607888	0.266498	-2.28102	0.0225472	0.488597	F-box/LRR-repeat protein 13%2C transcript variant X1
gene_id:7456084,Genbank:XM_002304307.3	143.953	-0.644218	0.282476	-2.28061	0.0225714	0.488641	uncharacterized membrane protein At4g09580%2C transcript variant X1
gene_id:7497340,Genbank:XM_002320001.3	236.429	-0.741281	0.32518	-2.2796	0.0226314	0.489203	linoleate 9S-lipoxygenase
gene_id:18098269,Genbank:XM_024599718.1	2355.62	0.191404	0.0839699	2.27943	0.0226415	0.489203	serine/threonine-protein kinase SRK2A
gene_id:7485204,Genbank:XM_002317699.3	687.031	-0.185613	0.0814462	-2.27897	0.0226689	0.489247	nuclear pore complex protein NUP93A
gene_id:18106790,Genbank:XM_006372675.2	1919.27	0.386031	0.169412	2.27865	0.0226878	0.489247	probable aminotransferase TAT2
gene_id:7491986,Genbank:XM_024604202.1	66.2209	-1.79978	0.790176	-2.27769	0.022745	0.489635	uncharacterized LOC7491986%2C transcript variant X1
gene_id:7468369,Genbank:XM_002305251.3	169.115	-0.307884	0.135195	-2.27734	0.0227658	0.489635	translation initiation factor eIF-2B subunit delta%2C transcript variant X1
gene_id:112327715,RFAM:RF02543,Genbank:XR_002982136.1	16.4822	0.975433	0.428341	2.27724	0.0227722	0.489635
gene_id:112328652,Genbank:XR_002983737.1	21.3884	-1.34567	0.591591	-2.27466	0.0229262	0.492469
gene_id:112328974,Genbank:XM_024610710.1	3467.44	-1.03045	0.453136	-2.27403	0.0229639	0.4928	uncharacterized LOC112328974
gene_id:7460110,Genbank:XM_002312831.3	52.1348	0.46148	0.203007	2.27322	0.0230129	0.493373	wall-associated receptor kinase-like 8%2C transcript variant X1
gene_id:7474226,Genbank:XM_002314681.3	266.112	0.625628	0.275386	2.27182	0.0230971	0.494114	protein FANTASTIC FOUR 3
gene_id:7493237,Genbank:XM_002303823.3	676.313	0.446078	0.196368	2.27164	0.0231083	0.494114	heat shock 70 kDa protein
gene_id:7455661,Genbank:XM_002308346.3	177.103	0.410367	0.180692	2.27109	0.0231417	0.494114	sugar carrier protein A
gene_id:18111125,Genbank:XM_006389422.2	224.873	-0.449665	0.198018	-2.27083	0.0231574	0.494114	nicotinamidase 2
gene_id:7474936,Genbank:XM_002312861.3	156.173	0.447236	0.196951	2.2708	0.0231592	0.494114	uncharacterized LOC7474936
gene_id:7486875,Genbank:XM_024607174.1	1715.48	-0.285427	0.125776	-2.26933	0.0232481	0.495139	nuclear pore complex protein NUP1
gene_id:18109456,Genbank:XM_006387675.2	55.2825	-0.671292	0.295837	-2.26913	0.0232606	0.495139	auxin-responsive protein SAUR50
gene_id:7496572,Genbank:XM_024596833.1	232.071	-0.286979	0.126484	-2.2689	0.0232744	0.495139	alpha-ketoglutarate-dependent dioxygenase alkB
gene_id:7476777,Genbank:XM_024586000.1	404.848	-0.327565	0.144405	-2.26837	0.0233064	0.495346	phosphoglucomutase%2C chloroplastic
gene_id:7481394,Genbank:XM_002302721.3	1113.33	-0.376713	0.166103	-2.26795	0.0233322	0.495418	uncharacterized LOC7481394
gene_id:112325276,Genbank:XM_024591298.1	75.1863	-0.604939	0.266805	-2.26735	0.023369	0.495567	uncharacterized LOC112325276
gene_id:7455773,Genbank:XM_002297643.3	136.639	0.50709	0.22372	2.26663	0.0234127	0.495567	AP2-like ethylene-responsive transcription factor At1g16060
gene_id:7457589,Genbank:XM_024586104.1	227.426	0.350627	0.154707	2.26639	0.0234273	0.495567	glutamyl-tRNA(Gln) amidotransferase subunit A
gene_id:7472711,Genbank:XM_002297944.3	1217.97	-0.437174	0.192937	-2.2659	0.0234577	0.495567	abscisic acid receptor PYL8
gene_id:112324458,Genbank:XM_024587148.1	80.0558	-0.542198	0.239292	-2.26584	0.0234612	0.495567	uncharacterized LOC112324458%2C transcript variant X1
gene_id:7493410,Genbank:XM_002324519.3	31.2659	-1.05596	0.466083	-2.26561	0.0234752	0.495567	lysosomal Pro-X carboxypeptidase%2C transcript variant X1
gene_id:7466796,Genbank:XM_024605763.1	101.455	-0.520735	0.229878	-2.26527	0.023496	0.495567	polyadenylate-binding protein 3%2C transcript variant X2
gene_id:18101069,Genbank:XM_024605219.1	255.583	-0.828237	0.366013	-2.26286	0.0236442	0.497355	probable acyl-activating enzyme 1%2C peroxisomal
gene_id:18106572,Genbank:XM_006372441.2	155.684	-0.602684	0.266382	-2.26248	0.0236676	0.497355	uncharacterized oxidoreductase At4g09670
gene_id:7470686,Genbank:XM_024604685.1	412.548	0.201213	0.0889363	2.26244	0.0236705	0.497355	probable magnesium transporter NIPA9
gene_id:7486999,Genbank:XM_002297701.2	3131.11	0.323534	0.143011	2.26231	0.0236784	0.497355	NADPH:quinone oxidoreductase
gene_id:7482889,Genbank:XM_002311472.2	8998.57	-0.791655	0.349969	-2.26207	0.0236932	0.497355	MLP-like protein 43
gene_id:7482322,Genbank:XM_006379012.2	1371.92	-0.22746	0.100654	-2.25981	0.023833	0.499109	nucleolar GTP-binding protein 1
gene_id:112328767,Genbank:XR_002983914.1	24.6485	0.887555	0.392799	2.25957	0.0238483	0.499109
gene_id:7465226,Genbank:XM_024584058.1	360.958	-0.389165	0.17225	-2.25931	0.0238643	0.499109	glucose-6-phosphate 1-dehydrogenase 4%2C chloroplastic
gene_id:18106340,Genbank:XM_006373967.2	59.4665	0.600096	0.265616	2.25926	0.023867	0.499109	receptor like protein 7
gene_id:7468987,Genbank:XM_002323284.3	783.392	0.403598	0.178678	2.2588	0.023896	0.499244	heat stress transcription factor B-3
gene_id:18094989,Genbank:XM_006369400.2	111.976	-1.15886	0.513299	-2.25767	0.0239664	0.500243	uncharacterized LOC18094989
gene_id:7464036,Genbank:XM_002313018.3	1900.67	-0.980879	0.434575	-2.2571	0.024002	0.500513	BURP domain-containing protein BNM2A
gene_id:7474196,Genbank:XM_002314651.3	410.045	-0.230489	0.102167	-2.256	0.0240706	0.500718	folate-biopterin transporter 1%2C chloroplastic
gene_id:18102495,Genbank:XM_006378304.2	223.541	0.612228	0.271387	2.25593	0.0240752	0.500718	3-ketoacyl-CoA synthase 20
gene_id:18109245,Genbank:XM_024585043.1	87.004	0.416022	0.184419	2.25585	0.0240797	0.500718	TMV resistance protein N
gene_id:18110669,Genbank:XM_006388926.2	87.9442	0.817777	0.362627	2.25515	0.0241241	0.500791	UPF0481 protein At3g47200
gene_id:7470099,Genbank:XM_002325188.3	609.922	0.412357	0.182857	2.25508	0.0241285	0.500791	uncharacterized LOC7470099
gene_id:7492479,Genbank:XM_002306677.3	618.098	-0.354817	0.15744	-2.25367	0.024217	0.502157	histone-lysine N-methyltransferase ASHH1
gene_id:112328817,Genbank:XR_002984028.1	18.991	-0.713006	0.316478	-2.25294	0.024263	0.502639
gene_id:7478332,Genbank:XM_002304721.3	477.973	0.41714	0.185279	2.25141	0.0243596	0.504169	uncharacterized LOC7478332
gene_id:7477022,Genbank:XM_002314497.3	24.3769	1.2169	0.540985	2.24942	0.0244859	0.505842	probable nucleoredoxin 1
gene_id:7467802,Genbank:XM_002302127.3	476.921	0.278737	0.123919	2.24935	0.0244902	0.505842	probable receptor-like protein kinase At2g42960
gene_id:18105818,Genbank:XM_024586176.1	76.5895	-0.527317	0.234462	-2.24905	0.0245091	0.505842	uncharacterized LOC18105818
gene_id:7464292,Genbank:XM_002318410.3	289.513	0.536959	0.23882	2.24839	0.0245515	0.506246	U-box domain-containing protein 43
gene_id:7470811,Genbank:XM_002300298.3	2554.68	-0.167304	0.0744291	-2.24783	0.0245868	0.506502	DNA damage-binding protein 1a
gene_id:18102656,Genbank:XM_024609996.1	20.908	-0.928121	0.413115	-2.24664	0.0246629	0.506684	metal tolerance protein 10%2C transcript variant X2
gene_id:7471593,Genbank:XM_002309590.3	108.788	-0.997645	0.444224	-2.24581	0.0247161	0.506684	photosystem I reaction center subunit psaK%2C chloroplastic
gene_id:18100159,Genbank:XM_024604689.1	126.814	-0.426537	0.189932	-2.24573	0.0247211	0.506684	heavy metal-associated isoprenylated plant protein 5%2C transcript variant X4
gene_id:18108135,Genbank:XM_024591944.1	162.493	0.386581	0.172185	2.24516	0.0247582	0.506684	TMV resistance protein N
gene_id:7479991,Genbank:XM_002302033.3	4078.86	-0.151321	0.0674052	-2.24494	0.0247718	0.506684	histone H1.2
gene_id:7457504,Genbank:XM_024608113.1	67.2029	0.447735	0.199442	2.24493	0.0247723	0.506684	long chain acyl-CoA synthetase 2%2C transcript variant X1
gene_id:7465961,Genbank:XM_002308368.2	35.2477	-0.500655	0.223017	-2.24492	0.0247733	0.506684	transmembrane 9 superfamily member 10%2C transcript variant X1
gene_id:18104166,Genbank:XM_006375903.2	1651	-0.259505	0.115615	-2.24456	0.0247967	0.506684	collagen alpha-1(XI) chain
gene_id:18105142,Genbank:XM_006375170.2	202.224	0.627509	0.279645	2.24395	0.0248358	0.506684	ethylene-responsive transcription factor ERF034
gene_id:7459785,Genbank:XM_024611417.1	22.437	0.622039	0.277215	2.24388	0.02484	0.506684	chaperone protein DnaJ%2C transcript variant X3
gene_id:7455270,Genbank:XM_024591403.1	532.043	0.17404	0.0775659	2.24376	0.0248475	0.506684	putative methylesterase 14%2C chloroplastic
gene_id:7461992,Genbank:XM_002304265.3	896.358	-0.17095	0.0762114	-2.2431	0.0248902	0.507087	carbamoyl-phosphate synthase small chain%2C chloroplastic
gene_id:7465510,Genbank:XM_024597303.1	23.41	-1.39722	0.623301	-2.24165	0.0249842	0.508533	potassium transporter 10
gene_id:18097856,Genbank:XM_006384420.2	55.2405	-1.11895	0.49929	-2.24108	0.0250207	0.508789	cytochrome P450 82C4
gene_id:7493357,Genbank:XM_002324469.2	29.7083	-1.34484	0.600232	-2.24054	0.025056	0.508789	WAT1-related protein At4g30420
gene_id:7478849,Genbank:XM_002301451.2	35.0736	0.553103	0.246878	2.24039	0.0250658	0.508789	endoglucanase 17
gene_id:18103397,Genbank:XM_006377735.2	25.7128	0.583481	0.260499	2.23986	0.0251001	0.508945	G-type lectin S-receptor-like serine/threonine-protein kinase At4g27290%2C transcript variant X1
gene_id:7493971,Genbank:XM_002306891.3	62.5496	1.16191	0.518817	2.23953	0.0251214	0.508945	chlorophyll a-b binding protein of LHCII type 1
gene_id:7465102,Genbank:XM_002299828.2	51.342	0.683796	0.305374	2.23921	0.0251425	0.508945	scarecrow-like protein 30
gene_id:7481618,Genbank:XM_002318806.3	603.474	-0.346947	0.154973	-2.23876	0.0251717	0.509071	L-idonate 5-dehydrogenase
gene_id:7492131,Genbank:XM_002307182.3	694.329	-0.480657	0.214812	-2.23758	0.0252487	0.509922	amino acid transporter AVT3C
gene_id:18100300,Genbank:XM_006381519.2	22.2004	-0.614119	0.274478	-2.23741	0.0252599	0.509922	auxin response factor 19%2C transcript variant X4
gene_id:7492242,Genbank:XM_002309381.3	111.1	0.939534	0.420187	2.23599	0.0253523	0.510971	NAC domain-containing protein 90
gene_id:18095590,Genbank:XM_024590543.1	50.4012	-0.432354	0.193382	-2.23575	0.0253683	0.510971	non-canonical poly(A) RNA polymerase PAPD7%2C transcript variant X1
gene_id:7461240,Genbank:XM_002306090.3	165.178	-1.45183	0.649426	-2.23555	0.0253811	0.510971	purple acid phosphatase 2
gene_id:18104837,Genbank:XM_006374813.2	5195.83	0.265795	0.118968	2.23417	0.0254722	0.511994	D-3-phosphoglycerate dehydrogenase 3%2C chloroplastic
gene_id:18104531,Genbank:XM_024584186.1	16.088	0.707269	0.316635	2.23371	0.0255023	0.511994	probable E3 ubiquitin-protein ligase RNF217%2C transcript variant X6
gene_id:7459238,Genbank:XM_002325449.3	454.459	0.240599	0.107739	2.23316	0.0255383	0.511994	taxane 13-alpha-hydroxylase
gene_id:7461311,Genbank:XM_002323960.3	103.227	-0.576467	0.258144	-2.23312	0.0255409	0.511994	cyclin-dependent protein kinase inhibitor SMR6
gene_id:7490937,Genbank:XM_002299546.3	761.932	0.183351	0.0821146	2.23287	0.0255576	0.511994	transmembrane protein 64
gene_id:7485290,Genbank:XM_024602803.1	587.279	0.22142	0.0991761	2.23259	0.0255758	0.511994	protein SMAX1-LIKE 3
gene_id:7467450,Genbank:XM_002325981.3	1015.65	-0.828105	0.370962	-2.23232	0.0255939	0.511994	kunitz-type elastase inhibitor BrEI
gene_id:18097159,Genbank:XM_006385898.2	654.941	0.431384	0.193568	2.22859	0.0258411	0.516472	cytosolic sulfotransferase 15
gene_id:7478888,Genbank:XM_002319439.2	62.0595	-0.506102	0.227167	-2.22789	0.0258879	0.516653	psbP domain-containing protein 1%2C chloroplastic
gene_id:18094241,Genbank:XM_006368427.2	17.2158	-0.997106	0.447696	-2.22719	0.0259343	0.516653	heat shock 70 kDa protein
gene_id:7453542,Genbank:XM_002325312.3	22.7966	0.646767	0.290424	2.22697	0.0259491	0.516653	cell division cycle 20.2%2C cofactor of APC complex%2C transcript variant X1
gene_id:18096768,Genbank:XM_024583641.1	1052.32	-0.5661	0.254224	-2.22678	0.0259618	0.516653	uncharacterized LOC18096768
gene_id:7480174,Genbank:XM_002310263.3	270.542	0.215578	0.0968266	2.22644	0.0259849	0.516653	UPF0481 protein At3g47200
gene_id:7475793,Genbank:XM_002325510.3	344.115	0.366744	0.164728	2.22636	0.0259903	0.516653	transcription factor MYB8
gene_id:7461604,Genbank:XM_002325042.3	70.6999	0.686115	0.308291	2.22554	0.0260449	0.517275	probable receptor-like serine/threonine-protein kinase At5g57670
gene_id:7469986,Genbank:XM_006384441.2	2215.26	0.192468	0.0865185	2.22459	0.0261086	0.517663	ras-related protein Rab7
gene_id:7483571,Genbank:XM_024596990.1	16.2726	-1.44509	0.649698	-2.22425	0.0261316	0.517663	17.4 kDa class III heat shock protein
gene_id:7462273,Genbank:XM_002308544.3	43819.7	0.420352	0.18901	2.22397	0.0261507	0.517663	vacuolar-processing enzyme
gene_id:7461301,Genbank:XM_024589209.1	352.973	-0.354477	0.159397	-2.22386	0.0261581	0.517663	probable helicase MAGATAMA 3
gene_id:18099905,Genbank:XM_024604293.1	58.0641	0.50517	0.227266	2.22281	0.0262284	0.518592	ankyrin repeat-containing protein ITN1%2C transcript variant X1
gene_id:7480369,Genbank:XM_002300509.3	15.8856	0.771677	0.347467	2.22086	0.0263601	0.52018	pentatricopeptide repeat-containing protein At1g79080%2C chloroplastic
gene_id:7485896,Genbank:XM_024606785.1	24.9325	0.545212	0.245503	2.2208	0.0263647	0.52018	putative ubiquitin-conjugating enzyme E2 38
gene_id:18101467,Genbank:XM_006379632.2	280.951	-0.603672	0.271853	-2.22058	0.0263793	0.52018	ninja-family protein AFP2
gene_id:18107986,Genbank:XM_006370831.2	1045.53	0.29291	0.13194	2.22003	0.0264168	0.520456	MACPF domain-containing protein At4g24290
gene_id:7469481,Genbank:XM_002316412.3	408.495	-0.272532	0.122803	-2.21926	0.026469	0.521021	glutamyl-tRNA reductase-binding protein%2C chloroplastic
gene_id:7487840,Genbank:XM_002299985.3	672.804	-0.427793	0.192871	-2.21803	0.026553	0.521542	protein NRT1/ PTR FAMILY 2.9
gene_id:18109206,Genbank:XM_024588615.1	391.244	0.434008	0.195755	2.2171	0.0266159	0.521542	uncharacterized LOC18109206
gene_id:7473878,Genbank:XM_024583385.1	186.814	0.398539	0.179795	2.21663	0.0266482	0.521542	protein DMP10%2C transcript variant X1
gene_id:7497763,Genbank:XM_002310876.3	320.702	-0.236603	0.106749	-2.21644	0.0266612	0.521542	ferredoxin-thioredoxin reductase%2C variable chain
gene_id:7497836,Genbank:XM_002303602.3	673.654	0.270067	0.121865	2.21611	0.026684	0.521542	hydroquinone glucosyltransferase
gene_id:7472738,Genbank:XM_002297970.3	174.847	0.281386	0.126984	2.21592	0.0266968	0.521542	probable membrane-associated kinase regulator 2
gene_id:7457812,Genbank:XM_024606476.1	133.44	-0.419235	0.189224	-2.21555	0.0267225	0.521542	alpha%2Calpha-trehalose-phosphate synthase [UDP-forming] 6%2C transcript variant X1
gene_id:7475089,Genbank:XM_002299692.3	152.479	0.35552	0.16047	2.2155	0.0267257	0.521542	uncharacterized LOC7475089
gene_id:7456845,Genbank:XM_002318016.2	197.55	0.368527	0.166353	2.21534	0.026737	0.521542	dof zinc finger protein DOF5.6
gene_id:7479980,Genbank:XM_002302019.3	1118.43	0.488902	0.22074	2.21483	0.0267715	0.521542	1-aminocyclopropane-1-carboxylate oxidase homolog 1
gene_id:18099147,Genbank:XM_024600913.1	39.8335	-1.22231	0.551933	-2.2146	0.0267873	0.521542	protein FD
gene_id:112326186,Genbank:XR_002979850.1	226.301	-0.676905	0.305713	-2.21418	0.0268161	0.521542
gene_id:18109264,Genbank:XM_006387476.2	685.639	-0.755118	0.34113	-2.21358	0.0268577	0.521542	probable glutathione S-transferase
gene_id:7476269,Genbank:XM_024590191.1	21.3215	0.659891	0.298139	2.21337	0.0268724	0.521542	protein ACCELERATED CELL DEATH 6%2C transcript variant X1
gene_id:7468678,Genbank:XM_002309631.3	1758.03	0.14687	0.06636	2.21324	0.0268814	0.521542	probable CCR4-associated factor 1 homolog 7
gene_id:7460574,Genbank:XM_002297823.3	123.603	0.629408	0.284512	2.21224	0.0269504	0.521542	glycerophosphodiester phosphodiesterase GDPD1%2C chloroplastic
gene_id:18099477,Genbank:XM_006383372.2	78.4837	-0.780259	0.352724	-2.2121	0.0269601	0.521542	uncharacterized LOC18099477
gene_id:112326217,Genbank:XM_024593559.1	142.189	0.44498	0.201172	2.21194	0.026971	0.521542	uncharacterized acetyltransferase At3g50280-like
gene_id:7489649,Genbank:XM_002319107.3	494.529	0.672271	0.304079	2.21084	0.0270468	0.521542	NAC transcription factor 47
gene_id:18110376,Genbank:XM_024591897.1	260.455	0.667279	0.301925	2.21008	0.0270996	0.521542	ammonium transporter 3 member 1
gene_id:7471584,Genbank:XM_024603266.1	1620.97	0.284549	0.128765	2.20984	0.0271164	0.521542	cellulose synthase A catalytic subunit 1 [UDP-forming]%2C transcript variant X1
gene_id:7484611,Genbank:XM_002323684.3	188.363	0.254065	0.114985	2.20954	0.027137	0.521542	uncharacterized LOC7484611%2C transcript variant X1
gene_id:112324949,Genbank:XM_024589777.1	572.227	0.605923	0.274389	2.20826	0.0272261	0.521542	protein NRT1/ PTR FAMILY 1.2-like
gene_id:18093975,Genbank:XM_024594235.1	14.3811	-0.695068	0.3148	-2.20797	0.0272464	0.521542	NADH dehydrogenase [ubiquinone] 1 beta subcomplex subunit 8%2C mitochondrial%2C transcript variant X2
gene_id:7478891,Genbank:XM_002319440.3	15.8104	1.1217	0.508049	2.20786	0.027254	0.521542	uncharacterized LOC7478891
gene_id:7485581,Genbank:XM_002317198.3	21.9453	-0.673939	0.30531	-2.20739	0.0272867	0.521542	glycine-rich protein 5
gene_id:7490951,Genbank:XM_024599429.1	195.489	-0.6214	0.281518	-2.20732	0.0272919	0.521542	protein BIG GRAIN 1-like B
gene_id:7462010,Genbank:XM_024585787.1	342.188	0.407707	0.18471	2.20728	0.0272947	0.521542	secoisolariciresinol dehydrogenase
gene_id:7487251,Genbank:XM_002309013.3	35.6993	0.670585	0.303832	2.20709	0.0273077	0.521542	short-chain dehydrogenase TIC 32%2C chloroplastic%2C transcript variant X1
gene_id:7461221,Genbank:XM_002306072.3	32.026	0.553597	0.250865	2.20675	0.0273313	0.521542	probable LRR receptor-like serine/threonine-protein kinase At2g16250%2C transcript variant X1
gene_id:7462039,Genbank:XM_002321076.3	814.906	-0.339482	0.153852	-2.20654	0.027346	0.521542	transcription factor bHLH128
gene_id:7490985,Genbank:XM_024592154.1	26.5101	1.55363	0.704111	2.20652	0.0273479	0.521542	palmitoyl-acyl carrier protein thioesterase%2C chloroplastic
gene_id:7464319,Genbank:XM_024582240.1	22.13	-0.738013	0.334493	-2.20637	0.0273584	0.521542	metal-nicotianamine transporter YSL3%2C transcript variant X2
gene_id:18104961,Genbank:XM_006374957.2	32.3087	-0.952845	0.431878	-2.20629	0.027364	0.521542	uncharacterized LOC18104961
gene_id:7496909,Genbank:XM_002301916.2	32.0856	-0.736893	0.334003	-2.20625	0.0273666	0.521542	UPF0496 protein At1g20180
gene_id:7490643,Genbank:XM_002301935.3	580.329	-0.960217	0.435229	-2.20624	0.0273674	0.521542	chaperone protein dnaJ 11%2C chloroplastic
gene_id:112323259,Genbank:XM_002324904.3	50.2233	0.722689	0.327567	2.20623	0.0273677	0.521542	histidine kinase 5-like
gene_id:18099665,Genbank:XM_006383634.2	499.418	0.464828	0.210763	2.20546	0.0274221	0.522118	cytochrome P450 94A1
gene_id:18105074,Genbank:XM_024585232.1	57.5324	0.744082	0.337432	2.20513	0.0274451	0.522118	uncharacterized LOC18105074%2C transcript variant X2
gene_id:7456087,Genbank:XM_002304315.3	1508.45	0.139103	0.0630983	2.20454	0.0274865	0.522456	syntaxin-22
gene_id:112324065,Genbank:XM_024584861.1	64.1189	0.574373	0.260616	2.20391	0.027531	0.522797	beta-amyrin synthase-like
gene_id:18109999,Genbank:XM_024600601.1	387.998	0.323438	0.146776	2.20361	0.0275517	0.522797	probable glutathione S-transferase
gene_id:7485386,Genbank:XM_024581719.1	37.2197	0.693267	0.31472	2.2028	0.0276085	0.523426	ankyrin repeat-containing protein At5g02620%2C transcript variant X1
gene_id:18098480,Genbank:XM_024601897.1	103.17	0.363008	0.164864	2.20187	0.0276747	0.524232	TMV resistance protein N%2C transcript variant X2
gene_id:7458115,Genbank:XM_002315163.3	565.856	0.176061	0.0799919	2.20099	0.0277367	0.524665	PRA1 family protein A3
gene_id:18099624,Genbank:XM_006383566.2	55.6651	-0.646916	0.293954	-2.20074	0.0277547	0.524665	sterol 3-beta-glucosyltransferase UGT80B1%2C transcript variant X3
gene_id:18099218,Genbank:XM_006383069.2	3032.94	-0.661075	0.300415	-2.20054	0.0277687	0.524665	histone H1
gene_id:18102566,Genbank:XM_006378416.2	508.819	0.288277	0.131077	2.1993	0.0278568	0.525845	caffeoylshikimate esterase
gene_id:18109809,Genbank:XM_024602985.1	630.579	-0.571377	0.259905	-2.19841	0.0279199	0.525845	uncharacterized LOC18109809
gene_id:18096749,Genbank:XM_006385300.2	237.122	-0.646193	0.293951	-2.1983	0.0279276	0.525845	uncharacterized LOC18096749
gene_id:112326017,Genbank:XM_024593219.1	245.309	-0.5214	0.237229	-2.19788	0.0279576	0.525845	uncharacterized LOC112326017
gene_id:7465971,Genbank:XM_002309328.3	87.7734	0.74687	0.339817	2.19786	0.0279592	0.525845	putative leucine-rich repeat receptor-like serine/threonine-protein kinase At2g24130
gene_id:18107060,Genbank:XM_006372984.2	81.3446	1.66572	0.757955	2.19765	0.0279738	0.525845	ABC transporter G family member 11
gene_id:7475119,Genbank:XM_002299720.3	1320.8	-0.263465	0.119953	-2.1964	0.0280636	0.526774	phospholipase D alpha 1%2C transcript variant X1
gene_id:18106290,Genbank:XM_006373899.2	127.384	0.501089	0.228163	2.19619	0.0280784	0.526774	laccase-7
gene_id:18095482,Genbank:XM_006370081.2	769.045	-0.215846	0.0982953	-2.19589	0.0280996	0.526774	multiprotein-bridging factor 1b%2C transcript variant X1
gene_id:7495213,Genbank:XM_002320258.3	896.434	0.439314	0.200086	2.19563	0.0281184	0.526774	uncharacterized LOC7495213
gene_id:7492780,Genbank:XM_002320166.3	1304.32	0.244279	0.111316	2.19446	0.0282022	0.527897	phosphatidylinositol 4-kinase gamma 4
gene_id:7476746,Genbank:XM_002321797.3	80.6364	0.807171	0.368024	2.19326	0.0282889	0.528726	endoglucanase 4
gene_id:7459780,Genbank:XM_002314767.3	127.108	-0.883713	0.402951	-2.1931	0.0282999	0.528726	gene=LOC7459780
gene_id:18098083,Genbank:XM_006384706.2	399.134	-0.213694	0.0974972	-2.1918	0.0283941	0.528726	ruvB-like protein 1
gene_id:112325281,Genbank:XM_024591320.1	16.1644	0.999373	0.456187	2.19071	0.0284729	0.528726	coumaroyl-CoA:anthocyanidin 3-O-glucoside-6''-O-coumaroyltransferase 1-like
gene_id:7455695,Genbank:XM_024585390.1	17.0277	-0.697504	0.318439	-2.19038	0.0284965	0.528726	pre-mRNA-processing factor 39%2C transcript variant X3
gene_id:18095299,Genbank:XM_024605503.1	53.48	-0.712469	0.325302	-2.19018	0.0285112	0.528726	peptidyl-prolyl cis-trans isomerase%2C chloroplastic
gene_id:7453593,Genbank:XM_002319640.3	38.5364	0.567392	0.259158	2.18937	0.0285701	0.528726	uncharacterized LOC7453593
gene_id:18099534,Genbank:XM_024602028.1	37.1597	-0.475015	0.216976	-2.18925	0.0285784	0.528726	pentatricopeptide repeat-containing protein At5g27460%2C transcript variant X1
gene_id:7476076,Genbank:XM_002301158.3	888.055	-0.922195	0.421243	-2.18922	0.0285808	0.528726	patatin-like protein 2
gene_id:18107478,Genbank:XM_006371646.2	474.392	-0.162386	0.0741817	-2.18904	0.0285943	0.528726	tocopherol cyclase%2C chloroplastic
gene_id:112324908,Genbank:XM_024589552.1	70.3425	-0.496463	0.226877	-2.18824	0.0286519	0.528726	60S ribosomal protein L12
gene_id:7468948,Genbank:XM_002323256.3	780.941	0.213457	0.0975536	2.1881	0.0286625	0.528726	FT-interacting protein 1
gene_id:18101600,Genbank:XM_024606219.1	136.515	0.450156	0.205745	2.18793	0.0286745	0.528726	RING-H2 finger protein ATL1
gene_id:112325958,Genbank:XR_002979746.1	57.6762	-0.789553	0.360909	-2.18768	0.0286928	0.528726
gene_id:7481518,Genbank:XM_024608032.1	268.4	0.624187	0.28538	2.18721	0.028727	0.528726	probable protein phosphatase 2C 24
gene_id:7474420,Genbank:XM_002315113.3	123.757	-0.87772	0.401306	-2.18716	0.0287312	0.528726	taxadien-5-alpha-ol O-acetyltransferase
gene_id:7488108,Genbank:XM_002314135.3	2270.85	0.264394	0.120914	2.18663	0.0287696	0.528726	scarecrow-like protein 33
gene_id:18096891,Genbank:XM_006385501.2	682.84	-0.135735	0.0620767	-2.18657	0.0287741	0.528726	ATP-dependent Clp protease proteolytic subunit-related protein 4%2C chloroplastic
gene_id:18094169,Genbank:XM_006368342.2	420.27	-0.33391	0.15275	-2.18599	0.0288164	0.528726	abscisic acid receptor PYR1
gene_id:7481643,Genbank:XM_024606592.1	15.6507	-0.86833	0.397262	-2.18579	0.0288313	0.528726	E3 ubiquitin-protein ligase MIEL1%2C transcript variant X1
gene_id:18103875,Genbank:XM_006376919.2	110.887	0.720849	0.329796	2.18574	0.0288344	0.528726	protein ROOT HAIR DEFECTIVE 3 homolog 2
gene_id:7454931,Genbank:XM_024603359.1	588.537	0.322634	0.147623	2.18553	0.0288502	0.528726	RHOMBOID-like protein 1
gene_id:7494782,Genbank:XM_024607194.1	940.94	-0.567897	0.25987	-2.18532	0.0288657	0.528726	lipoxygenase 6%2C chloroplastic
gene_id:7467035,Genbank:XM_002299387.3	78.7352	1.24291	0.568809	2.18511	0.0288804	0.528726	endoglucanase CX
gene_id:7474982,Genbank:XM_024608638.1	23.8554	0.580695	0.265788	2.18481	0.0289027	0.528726	pentatricopeptide repeat-containing protein At1g62260%2C mitochondrial
gene_id:7490321,Genbank:XM_002316163.3	41.6514	-0.940925	0.430799	-2.18414	0.0289521	0.528726	transcription factor bHLH51
gene_id:7464777,Genbank:XM_002320632.3	129.048	-0.657289	0.300945	-2.18408	0.0289561	0.528726	growth-regulating factor 1
gene_id:7485214,Genbank:XM_002318332.2	87.0864	0.339283	0.155351	2.18398	0.0289636	0.528726	disease resistance protein RGA2
gene_id:7458206,Genbank:XM_002303506.3	490.887	-0.185523	0.08495	-2.18391	0.0289687	0.528726	transmembrane protein 64
gene_id:7473880,Genbank:XM_024583132.1	14.0681	-0.816492	0.373909	-2.18367	0.0289868	0.528726	sugar transporter ERD6-like 5%2C transcript variant X5
gene_id:18110659,Genbank:XM_024591368.1	49.5851	0.690896	0.316394	2.18366	0.0289873	0.528726	ankyrin repeat-containing protein At5g02620
gene_id:18109391,Genbank:XM_006387605.2	941.031	-0.663025	0.303799	-2.18245	0.0290765	0.529916	probable glutathione S-transferase
gene_id:7483929,Genbank:XM_024607792.1	242.682	-0.52025	0.238483	-2.1815	0.0291467	0.530521	serine/threonine-protein kinase STN7%2C chloroplastic
gene_id:7469961,Genbank:XM_002323363.3	256.212	-0.241233	0.110589	-2.18135	0.0291577	0.530521	probable CCR4-associated factor 1 homolog 11
gene_id:18094411,Genbank:XM_006368651.2	46.88	-0.586033	0.268705	-2.18095	0.0291869	0.530617	deoxyribodipyrimidine photo-lyase
gene_id:7491869,Genbank:XM_002304310.2	31.4007	-0.858864	0.394002	-2.17985	0.0292687	0.531667	ABC transporter B family member 2
gene_id:18100083,Genbank:XM_024604476.1	15.8629	-0.700206	0.321287	-2.17938	0.0293037	0.531865	uncharacterized LOC18100083%2C transcript variant X2
gene_id:18095528,Genbank:XM_006370135.2	18.7622	-1.47287	0.676481	-2.17726	0.0294612	0.534217	homeobox-leucine zipper protein ATHB-52
gene_id:7460358,Genbank:XM_002323548.3	106.067	0.518379	0.238117	2.17699	0.0294815	0.534217	uncharacterized LOC7460358
gene_id:112327687,RFAM:RF01198,Genbank:XR_002982111.1	30.9796	-0.559937	0.257281	-2.17636	0.0295282	0.534625
gene_id:7481430,Genbank:XM_002301504.3	4450.26	-0.589744	0.271043	-2.17583	0.0295678	0.534905	aldehyde dehydrogenase family 2 member B7%2C mitochondrial
gene_id:18111025,Genbank:XM_024597453.1	93.4912	0.502271	0.230896	2.17531	0.0296066	0.535168	receptor-like protein 15
gene_id:7487734,Genbank:XM_002302630.3	93.7374	-0.357317	0.164293	-2.17487	0.0296398	0.535331	GRF1-interacting factor 3%2C transcript variant X1
gene_id:7488859,Genbank:XM_024584459.1	756.609	0.308995	0.142129	2.17405	0.0297011	0.536001	protein PHLOEM PROTEIN 2-LIKE A10
gene_id:7494313,Genbank:XM_002304940.3	417.976	-0.350217	0.161147	-2.17327	0.0297598	0.536621	uncharacterized LOC7494313
gene_id:112324551,Genbank:XM_024588010.1	112.697	-0.333283	0.153382	-2.17289	0.0297886	0.536704	partial=true
gene_id:7474659,Genbank:XM_002319121.3	236.701	-0.293584	0.135143	-2.17239	0.0298264	0.536948	superoxide dismutase [Cu-Zn] 2
gene_id:7467435,Genbank:XM_002325967.3	552.974	-0.541194	0.249236	-2.17141	0.0299003	0.53784	sucrose transport protein SUC8
gene_id:18103576,Genbank:XM_006377954.2	33.7583	-1.04732	0.482408	-2.17103	0.0299287	0.537915	putative 4-hydroxy-4-methyl-2-oxoglutarate aldolase 3%2C transcript variant X1
gene_id:7480027,Genbank:XM_002300795.2	121.297	0.537804	0.247811	2.17022	0.0299904	0.538587	non-specific lipid-transfer protein-like protein At2g13820
gene_id:18099886,Genbank:XM_006381007.2	1563.83	-0.308033	0.142083	-2.16798	0.0301601	0.540083	uncharacterized LOC18099886
gene_id:7479107,Genbank:XR_002981362.1	20.4545	-1.0482	0.483537	-2.16778	0.0301753	0.540083
gene_id:7492465,Genbank:XM_002306657.3	114.446	-0.765985	0.353384	-2.16757	0.0301913	0.540083	fructose-1%2C6-bisphosphatase%2C cytosolic%2C transcript variant X1
gene_id:18095154,Genbank:XM_006369649.2	72.927	-1.88634	0.870276	-2.16752	0.0301951	0.540083	pathogenesis-related protein 1
gene_id:7460845,Genbank:XM_002317481.3	835.689	-0.25227	0.116387	-2.16751	0.0301958	0.540083	uncharacterized LOC7460845
gene_id:7456825,Genbank:XM_024599167.1	20.7567	0.948539	0.437705	2.16707	0.0302292	0.540243	transcription factor BEE 1
gene_id:7460460,Genbank:XM_002302732.3	19.7184	-0.670339	0.309453	-2.16621	0.0302954	0.540854	DELLA protein RGL2
gene_id:7462391,Genbank:XM_002302925.3	199.413	-0.419106	0.193494	-2.16599	0.0303123	0.540854	histone-lysine N-methyltransferase%2C H3 lysine-9 specific SUVH4%2C transcript variant X1
gene_id:7479887,Genbank:XM_002311985.3	252.025	-0.735015	0.339472	-2.16517	0.0303744	0.541491	MLO-like protein 6
gene_id:7462939,Genbank:XM_002324204.3	71.5829	-0.371232	0.171494	-2.1647	0.030411	0.541491	translation initiation factor IF-1%2C chloroplastic
gene_id:7474707,Genbank:XM_024603873.1	740.222	0.221113	0.102152	2.16456	0.0304214	0.541491	ethanolamine-phosphate cytidylyltransferase
gene_id:7475911,Genbank:XM_002314346.3	22668.7	-0.266972	0.123381	-2.1638	0.0304795	0.542088	translationally-controlled tumor protein homolog
gene_id:7465426,Genbank:XM_024590482.1	62.184	-0.517829	0.239384	-2.16317	0.0305279	0.542514	eukaryotic translation initiation factor%2C transcript variant X1
gene_id:7474609,Genbank:XM_002319039.3	4560.26	-0.122087	0.0564504	-2.16272	0.0305624	0.542528	auxin-responsive protein IAA16
gene_id:18096711,Genbank:XM_006385254.2	19.9488	-0.997216	0.461164	-2.16239	0.0305882	0.542528	phospholipase D alpha 1%2C transcript variant X1
gene_id:7496089,Genbank:XM_002308865.3	79.8273	0.927437	0.428931	2.16221	0.0306023	0.542528	putative methyltransferase DDB_G0268948
gene_id:7497030,Genbank:XM_002316660.3	34.2565	-0.556893	0.257651	-2.16142	0.0306627	0.542851	U-box domain-containing protein 8
gene_id:7461540,Genbank:XM_002303121.3	117.681	-0.401476	0.185763	-2.16122	0.0306783	0.542851	elongation of fatty acids protein 3-like
gene_id:7480395,Genbank:XM_002298986.3	86.5019	0.638149	0.295307	2.16096	0.0306981	0.542851	berberine bridge enzyme-like 18
gene_id:7472092,Genbank:XM_002313649.3	111.719	-0.524857	0.24293	-2.16052	0.0307321	0.542851	signal recognition particle 43 kDa protein%2C chloroplastic
gene_id:7460061,Genbank:XM_002313558.3	543.264	0.265254	0.122781	2.16038	0.0307432	0.542851	probable calcium-binding protein CML48
gene_id:112325786,Genbank:XM_024592840.1	22.5698	-0.688053	0.318664	-2.15918	0.0308366	0.543112	transcription activator GLK1-like
gene_id:7477400,Genbank:XM_002305757.3	21.2038	0.888667	0.411588	2.15912	0.0308411	0.543112	transcription factor bHLH162
gene_id:7482338,Genbank:XM_002313322.3	251.84	0.292879	0.135655	2.15899	0.0308506	0.543112	hexokinase-3
gene_id:7469203,Genbank:XM_002306645.3	135.563	0.467038	0.216329	2.15892	0.0308561	0.543112	pathogen-related protein
gene_id:7478361,Genbank:XM_024598079.1	23.2331	-0.817043	0.378625	-2.15792	0.030934	0.543899	pentatricopeptide repeat-containing protein At1g80150%2C mitochondrial%2C transcript variant X5
gene_id:7484414,Genbank:XM_002318036.3	1118.37	-0.518522	0.240311	-2.15771	0.03095	0.543899	uncharacterized LOC7484414
gene_id:7475541,Genbank:XM_002314782.3	423.933	-0.281854	0.130703	-2.15644	0.0310491	0.545149	probable ribose-5-phosphate isomerase 2
gene_id:7481401,Genbank:XM_002302728.3	47.3183	-1.50061	0.69603	-2.15596	0.031087	0.545149	calvin cycle protein CP12-1%2C chloroplastic
gene_id:18100284,Genbank:XM_006381502.2	410.29	-0.442763	0.205378	-2.15584	0.0310958	0.545149	sucrose synthase%2C transcript variant X3
gene_id:7463565,Genbank:XM_002304814.3	22958.9	-0.408386	0.189459	-2.15554	0.0311197	0.545149	uncharacterized LOC7463565
gene_id:18100735,Genbank:XM_006382079.2	1904.35	-0.650107	0.301672	-2.15501	0.0311607	0.545329	uncharacterized LOC18100735
gene_id:7494505,Genbank:XM_002311196.3	192.476	0.266841	0.123837	2.15478	0.0311793	0.545329	protein ESKIMO 1
gene_id:7480159,Genbank:XM_002310252.3	8610.08	-0.519713	0.241269	-2.15409	0.0312335	0.545491	cytochrome P450 84A1
gene_id:18095939,Genbank:XM_006370604.2	108.474	-0.507173	0.235453	-2.15403	0.0312378	0.545491	protein LHCP TRANSLOCATION DEFECT
gene_id:7460497,Genbank:XM_006386625.2	51.7878	0.860595	0.399592	2.15369	0.0312648	0.545531	uncharacterized LOC7460497%2C transcript variant X1
gene_id:7469625,Genbank:XM_002313866.3	432.171	0.190585	0.0885152	2.15313	0.0313084	0.545633	probable polyamine transporter At3g19553
gene_id:7474215,Genbank:XM_002314670.3	989.951	-0.855555	0.397381	-2.15298	0.03132	0.545633	uncharacterized protein C24B11.05
gene_id:7457952,Genbank:XM_002320985.3	1900.59	-0.151726	0.0705094	-2.15185	0.0314089	0.546706	autophagy-related protein 18a
gene_id:7477018,Genbank:XM_002314493.3	2687.26	0.531179	0.246879	2.15157	0.031431	0.546706	probable glutathione S-transferase
gene_id:18098411,Genbank:XM_024598916.1	18.2721	-0.758153	0.352479	-2.15091	0.031483	0.54718	pectin acetylesterase 8%2C transcript variant X6
gene_id:7456917,Genbank:XM_002310535.3	1266.66	-0.587159	0.273097	-2.15	0.0315553	0.547725	PLAT domain-containing protein 3
gene_id:7487865,Genbank:XM_024609204.1	2091.16	-0.382026	0.177696	-2.14989	0.0315638	0.547725	DEAD-box ATP-dependent RNA helicase 46
gene_id:18098234,Genbank:XM_006384880.2	1492.46	0.456958	0.212591	2.14947	0.0315973	0.547877	heavy metal-associated isoprenylated plant protein 3
gene_id:7474979,Genbank:XM_002312901.3	173.482	-0.285739	0.132972	-2.14887	0.0316448	0.54827	F-box/LRR-repeat protein 10%2C transcript variant X1
gene_id:112325362,Genbank:XR_002979413.1	54.6422	-0.537864	0.250397	-2.14804	0.0317104	0.548977
gene_id:7482283,Genbank:XM_024608173.1	517.274	0.315783	0.14707	2.14716	0.0317807	0.549764	cellulose synthase A catalytic subunit 3 [UDP-forming]%2C transcript variant X6
gene_id:7497365,Genbank:XM_002319843.3	82.5367	0.877457	0.408949	2.14564	0.0319019	0.551013	probable WRKY transcription factor 70
gene_id:7482817,Genbank:XM_002297836.3	704.649	0.437691	0.204	2.14554	0.0319096	0.551013	serine carboxypeptidase-like 45
gene_id:18095955,Genbank:XM_024601118.1	215.636	-0.43513	0.202884	-2.14472	0.0319753	0.551013	ribosomal protein S14%2C mitochondrial%2C transcript variant X1
gene_id:18100141,Genbank:XM_006381330.2	748.833	-0.612874	0.285824	-2.14424	0.0320137	0.551013	probable xyloglucan endotransglucosylase/hydrolase protein 32
gene_id:7475194,Genbank:XM_002321377.3	506.032	-0.282605	0.131809	-2.14404	0.0320294	0.551013	phosphatidylinositol 4-kinase gamma 3
gene_id:7488404,Genbank:XM_006379701.2	44.9387	-0.719294	0.335539	-2.1437	0.0320571	0.551013	probable sulfate transporter 3.3%2C transcript variant X1
gene_id:18101826,Genbank:XM_006380104.2	156.449	0.336248	0.156911	2.14292	0.0321199	0.551013	nuclear transcription factor Y subunit B-5
gene_id:7454998,Genbank:XM_002317599.3	526.872	0.313439	0.146281	2.14272	0.0321357	0.551013	diacylglycerol O-acyltransferase 2D
gene_id:18106956,Genbank:XM_024593408.1	131.384	-0.378437	0.176638	-2.14244	0.0321577	0.551013	probable disease resistance protein At5g43740
gene_id:7496626,Genbank:XM_002323734.3	224.379	0.224017	0.104565	2.14236	0.0321644	0.551013	26S proteasome non-ATPase regulatory subunit 1 homolog A%2C transcript variant X1
gene_id:7465575,Genbank:XM_024605916.1	35.2142	-0.434541	0.202849	-2.14219	0.0321785	0.551013	uncharacterized LOC7465575%2C transcript variant X1
gene_id:7489058,Genbank:XM_002317604.3	107.129	0.957435	0.446965	2.14208	0.032187	0.551013	2-oxoglutarate-dependent dioxygenase DAO
gene_id:7484751,Genbank:XM_002318573.3	188.754	-0.244967	0.11436	-2.14206	0.0321886	0.551013	hypersensitive-induced reaction 1 protein%2C transcript variant X2
gene_id:18100067,Genbank:XM_006381251.2	741.169	0.362843	0.169419	2.14169	0.0322187	0.551013	heat stress transcription factor A-3
gene_id:7485528,Genbank:XM_002317163.3	303.506	-0.337142	0.157447	-2.14131	0.032249	0.551013	oxygen-dependent coproporphyrinogen-III oxidase%2C chloroplastic%2C transcript variant X1
gene_id:18104029	87.0668	-0.741536	0.34634	-2.14106	0.0322689	0.551013
gene_id:7454033,Genbank:XM_002318302.2	3964.27	-0.145289	0.0678612	-2.14097	0.0322763	0.551013	protein argonaute 1
gene_id:7494654,Genbank:XM_002325596.3	76.7651	0.370938	0.173339	2.13995	0.0323586	0.55167	probable inactive receptor kinase At5g58300%2C transcript variant X1
gene_id:7494464,Genbank:XM_002312093.3	4722.28	-0.687931	0.321482	-2.13988	0.0323646	0.55167	putative lipid-transfer protein DIR1
gene_id:18098785,Genbank:XM_006382536.2	674.774	-0.295094	0.138059	-2.13746	0.0325609	0.554589	protein EMBRYO DEFECTIVE 514
gene_id:18094243,Genbank:XR_002977274.1	128.164	0.361506	0.169176	2.13687	0.0326086	0.554964
gene_id:7478341,Genbank:XM_024597943.1	87.6015	0.472719	0.221316	2.13595	0.0326837	0.554964	serine/threonine-protein kinase Nek6
gene_id:7475667,Genbank:XR_002979392.1	151.644	0.273814	0.128201	2.13582	0.0326941	0.554964
gene_id:7480185,Genbank:XM_024605144.1	651.95	0.225618	0.105637	2.13579	0.0326967	0.554964	gene=LOC7480185
gene_id:7474724,Genbank:XM_024603289.1	35.7597	0.878367	0.41133	2.13543	0.032726	0.554964	blue copper protein
gene_id:7486909,Genbank:XM_002311909.3	117.559	0.383	0.179363	2.13534	0.0327335	0.554964	uncharacterized protein YnbD
gene_id:18097716	43.9878	-0.88518	0.41486	-2.13368	0.0328689	0.556533
gene_id:18094614,Genbank:XM_006368951.2	6786.36	-0.701313	0.328701	-2.13359	0.0328763	0.556533	probable aquaporin TIP-type
gene_id:7483517,Genbank:XM_002303249.3	1401.84	0.214282	0.100469	2.13283	0.0329389	0.556774	ras-related protein RHN1
gene_id:18100033,Genbank:XM_006381215.2	194.964	0.601375	0.282003	2.13251	0.0329649	0.556774	calcium-binding protein CML42
gene_id:112329044,RFAM:RF00004,Genbank:XR_002984540.1	22.101	-0.847381	0.397366	-2.1325	0.0329661	0.556774
gene_id:7460016,Genbank:XM_002314491.3	1681.53	0.54189	0.254249	2.13134	0.0330615	0.557878	probable glutathione S-transferase
gene_id:18102120,Genbank:XM_006379151.2	18.8044	-1.05638	0.495702	-2.13109	0.0330819	0.557878	salicylic acid-binding protein 2%2C transcript variant X1
gene_id:7466020,Genbank:XM_006381904.2	74.035	-0.409092	0.191995	-2.13074	0.0331107	0.557939	uncharacterized LOC7466020%2C transcript variant X1
gene_id:7493513,Genbank:XM_024582207.1	104.317	0.32273	0.15168	2.12771	0.0333612	0.561488	LEAF RUST 10 DISEASE-RESISTANCE LOCUS RECEPTOR-LIKE PROTEIN KINASE-like 2.1
gene_id:7472731,Genbank:XM_024607496.1	1597.83	-0.273265	0.128449	-2.12742	0.0333854	0.561488	uncharacterized LOC7472731
gene_id:7466902,Genbank:XM_002314828.2	1467	-0.357094	0.167887	-2.12699	0.0334209	0.561488	uncharacterized LOC7466902
gene_id:7487775,Genbank:XM_024594700.1	26.6298	0.551531	0.259304	2.12697	0.0334228	0.561488	protein LOW PSII ACCUMULATION 1%2C chloroplastic%2C transcript variant X1
gene_id:7474856,Genbank:XM_002322100.3	193.476	0.575631	0.270822	2.1255	0.0335451	0.562357	germin-like protein subfamily T member 2
gene_id:7467472,Genbank:XR_002979393.1	127.778	-0.512568	0.241159	-2.12543	0.0335504	0.562357
gene_id:18098263,Genbank:XM_006384913.2	4050.58	0.302565	0.142372	2.12516	0.033573	0.562357	uncharacterized LOC18098263
gene_id:7462501,Genbank:XM_024586175.1	111.285	-0.277506	0.130585	-2.1251	0.0335783	0.562357	transcription termination factor MTERF4%2C chloroplastic
gene_id:7476289,Genbank:XM_024590087.1	18.0858	-0.746547	0.351346	-2.12482	0.0336016	0.562357	probable protein ABIL5%2C transcript variant X1
gene_id:7462491,Genbank:XM_002322062.2	26.0335	0.530596	0.2498	2.12408	0.0336635	0.562967	pentatricopeptide repeat-containing protein At3g18020
gene_id:112326209,Genbank:XM_024593550.1	59.5284	-0.352992	0.166283	-2.12284	0.0337671	0.563181	model_evidence=Supporting evidence includes similarity to: 1 EST%2C and 100%25 coverage of the annotated genomic feature by RNAseq alignments%2C including 226 samples with support for all annotated introns
gene_id:7459022,Genbank:XM_002324255.3	9148.18	0.346908	0.163436	2.1226	0.0337878	0.563181	cellulose synthase A catalytic subunit 1 [UDP-forming]
gene_id:7478857,Genbank:XM_002302703.3	70.3603	0.481582	0.226888	2.12255	0.0337913	0.563181	probable galacturonosyltransferase-like 7%2C transcript variant X1
gene_id:7479041,Genbank:XM_002305526.3	456.451	0.470677	0.2218	2.12208	0.033831	0.563181	alcohol-forming fatty acyl-CoA reductase
gene_id:7455717,Genbank:XM_002321275.3	46.9803	0.40278	0.189806	2.12206	0.0338329	0.563181	maf-like protein DDB_G0281937%2C transcript variant X1
gene_id:7464667,Genbank:XM_002307538.3	1169.7	-0.228381	0.10763	-2.12191	0.0338449	0.563181	auxin response factor 6
gene_id:7482123,Genbank:XM_024582867.1	2115.54	0.601426	0.283475	2.12162	0.0338698	0.563181	BAG family molecular chaperone regulator 1
gene_id:7493558,Genbank:XM_024599988.1	127.805	-0.415513	0.195893	-2.12112	0.0339113	0.563181	THO complex subunit 4D%2C transcript variant X2
gene_id:7453919,Genbank:XM_002301198.3	1199.09	0.146823	0.0692289	2.12083	0.0339358	0.563181	GTP-binding protein YPTM2
gene_id:7459889,Genbank:XM_024590372.1	881.268	-0.196415	0.0926207	-2.12063	0.0339526	0.563181	nuclear pore complex protein NUP1
gene_id:7490983,Genbank:XM_024583088.1	27.1319	1.76264	0.831204	2.12059	0.0339563	0.563181	palmitoyl-acyl carrier protein thioesterase%2C chloroplastic
gene_id:7489611,Genbank:XM_024609534.1	615.531	0.497338	0.23466	2.1194	0.0340568	0.563928	ABC transporter G family member 6
gene_id:7468551,Genbank:XM_002321138.3	1164.28	-0.145556	0.0686884	-2.11907	0.0340843	0.563928	TBC1 domain family member 2A
gene_id:7484670,Genbank:XM_002308260.3	624.888	-0.585032	0.276115	-2.1188	0.0341074	0.563928	cytidine deaminase 1
gene_id:7478630,Genbank:XM_002313624.3	1042.1	-0.281831	0.133029	-2.11857	0.0341271	0.563928	protein BUD31 homolog 2
gene_id:7465906,Genbank:XM_002325275.3	1169.46	-0.585386	0.276343	-2.11833	0.0341471	0.563928	alcohol dehydrogenase
gene_id:7490693,Genbank:XM_002298911.3	110.028	0.460942	0.217634	2.11797	0.0341777	0.563928	ACT domain-containing protein ACR10%2C transcript variant X1
gene_id:18109483,Genbank:XM_024585368.1	1587.53	-0.559089	0.263977	-2.11794	0.0341798	0.563928	3-oxo-Delta(4%2C5)-steroid 5-beta-reductase
gene_id:18094201,Genbank:XM_006368377.2	621.454	0.44901	0.212181	2.11617	0.0343306	0.565442	peroxidase 20%2C transcript variant X1
gene_id:18104468,Genbank:XM_006376242.1	40.3454	0.666409	0.314957	2.11587	0.0343558	0.565442	uncharacterized LOC18104468
gene_id:7463427,Genbank:XM_002320561.3	734.383	-0.158548	0.0749449	-2.11553	0.0343852	0.565442	GPI transamidase component PIG-T
gene_id:18100032,Genbank:XM_024603513.1	152.79	0.526203	0.248736	2.11551	0.0343867	0.565442	uncharacterized LOC18100032
gene_id:112325981,Genbank:XM_024593179.1	94.1213	0.435696	0.205968	2.11536	0.0343993	0.565442	farnesoic acid carboxyl-O-methyltransferase-like
gene_id:18103572,Genbank:XM_006377948.2	1057.49	-0.226842	0.107253	-2.11503	0.0344277	0.565489	uncharacterized LOC18103572
gene_id:18104921,Genbank:XM_006374907.2	210.699	0.622375	0.294431	2.11382	0.0345306	0.566579	partial=true
gene_id:7476755,Genbank:XM_002321806.3	137.274	-0.286351	0.135477	-2.11365	0.0345453	0.566579	protein LOW PSII ACCUMULATION 2%2C chloroplastic
gene_id:7462337,Genbank:XM_002317469.3	228.396	-0.507437	0.240143	-2.11306	0.0345958	0.566913	laccase-17
gene_id:18095291,Genbank:XM_024587733.1	251.683	-0.19658	0.0930474	-2.11269	0.0346277	0.566913	uncharacterized LOC18095291
gene_id:18099421,Genbank:XM_024588958.1	14.2754	-0.80584	0.38146	-2.11251	0.0346425	0.566913	uncharacterized LOC18099421%2C transcript variant X1
gene_id:18095398,Genbank:XM_006369982.2	506.818	-0.1662	0.0787217	-2.11123	0.0347522	0.567737	polyadenylate-binding protein-interacting protein 9
gene_id:7485296,Genbank:XM_002309362.3	116.517	-0.520129	0.246371	-2.11116	0.0347584	0.567737	probable CCR4-associated factor 1 homolog 11
gene_id:7482147,Genbank:XM_002318841.3	450.197	-0.860767	0.40784	-2.11055	0.0348109	0.567737	fasciclin-like arabinogalactan protein 12
gene_id:18106927,Genbank:XM_024588990.1	14.0325	-0.727799	0.344957	-2.10982	0.0348738	0.567737	ATPase family AAA domain-containing protein At1g05910%2C transcript variant X1
gene_id:7465416,Genbank:XM_006371700.2	395.902	0.56329	0.267035	2.10943	0.0349077	0.567737	probable WRKY transcription factor 40
gene_id:7491918,Genbank:XM_002303439.3	1540.92	-0.126691	0.0600628	-2.10931	0.034918	0.567737	eukaryotic translation initiation factor 2 subunit gamma
gene_id:7497564,Genbank:XM_024596870.1	427.79	0.229363	0.108762	2.10885	0.0349572	0.567737	UPF0664 stress-induced protein C29B12.11c
gene_id:7470032,Genbank:XM_002325122.3	168.988	0.617727	0.292931	2.10878	0.0349636	0.567737	sugar carrier protein A
gene_id:18103468,Genbank:XM_024581312.1	108.476	0.343945	0.163118	2.10857	0.0349819	0.567737	ACT domain-containing protein ACR10%2C transcript variant X3
gene_id:18107664,Genbank:XM_024590390.1	3489.19	0.270487	0.128291	2.10838	0.0349982	0.567737	glutathione hydrolase 3
gene_id:18097760,Genbank:XM_006384319.2	767.116	0.278312	0.132022	2.10807	0.0350251	0.567737	myb-related protein 308
gene_id:7482455,Genbank:XM_002323803.3	1192.99	0.288572	0.136899	2.10791	0.0350383	0.567737	probable WRKY transcription factor 72
gene_id:7480069,Genbank:XM_024585797.1	79.1969	-0.344319	0.163384	-2.10743	0.0350807	0.567737	plant UBX domain-containing protein 1%2C transcript variant X1
gene_id:7476386,Genbank:XM_002306435.2	1499.64	-0.396642	0.188228	-2.10724	0.0350971	0.567737	protein RALF-like 34
gene_id:7491260,Genbank:XR_002977790.1	363.562	-0.317182	0.150524	-2.10718	0.035102	0.567737
gene_id:112325224,Genbank:XM_024591132.1	20.3183	0.780019	0.370227	2.10687	0.035129	0.567737	uncharacterized LOC112325224%2C transcript variant X1
gene_id:18100732,Genbank:XM_006382076.2	2625.53	0.396455	0.188173	2.10687	0.0351292	0.567737	probable sarcosine oxidase
gene_id:7460941,Genbank:XM_024601075.1	18.0644	-0.654519	0.310724	-2.10644	0.0351665	0.567824	DIS3-like exonuclease 2%2C transcript variant X1
gene_id:112325730,Genbank:XM_024592680.1	50.6084	0.4365	0.207244	2.10621	0.0351859	0.567824	transcriptional regulator TAC1-like
gene_id:7455768,Genbank:XM_002299118.3	447.566	-0.179435	0.085216	-2.10565	0.0352351	0.568205	uncharacterized LOC7455768
gene_id:7484654,Genbank:XM_002309172.3	92.8926	0.281664	0.133819	2.10482	0.035307	0.56895	U-box domain-containing protein 34%2C transcript variant X1
gene_id:7465903,Genbank:XM_002325273.3	250.654	0.499621	0.237508	2.1036	0.0354134	0.56998	serine/threonine-protein kinase SRK2A
gene_id:7497629,Genbank:XM_024604377.1	5018.44	-0.175052	0.083227	-2.10331	0.0354387	0.56998	probable glutamate carboxypeptidase LAMP1
gene_id:18106945,Genbank:XM_006372845.2	147.606	-0.525496	0.249869	-2.10309	0.0354577	0.56998	uncharacterized LOC18106945%2C transcript variant X2
gene_id:18109217,Genbank:XM_024599358.1	29.6905	0.660427	0.314054	2.10291	0.035474	0.56998	G-type lectin S-receptor-like serine/threonine-protein kinase At1g11410
gene_id:18105674,Genbank:XM_006374266.2	201.511	-0.283405	0.134795	-2.10249	0.0355106	0.570154	plastid division protein PDV1
gene_id:7461779,Genbank:XM_002302264.3	1014.18	0.182103	0.0866397	2.10184	0.0355672	0.570476	5'-adenylylsulfate reductase-like 4
gene_id:7494268,Genbank:XM_002312945.3	102.544	-0.365574	0.173974	-2.10131	0.0356138	0.570476	uncharacterized LOC7494268
gene_id:18104808,Genbank:XM_024585161.1	10317.7	-0.353811	0.168406	-2.10094	0.035646	0.570476	uncharacterized LOC18104808
gene_id:18098395,Genbank:XM_006385054.2	1821.31	0.248227	0.118158	2.1008	0.0356585	0.570476	probable leucine-rich repeat receptor-like protein kinase At5g49770
gene_id:18098025,Genbank:XM_006384641.2	161.716	0.431141	0.205228	2.10079	0.0356596	0.570476	wall-associated receptor kinase 2
gene_id:7467432,Genbank:XM_002325525.3	806.018	-0.24676	0.117479	-2.10045	0.0356889	0.570532	putative uncharacterized protein DDB_G0270496
gene_id:18110496,Genbank:XM_024597435.1	85.5407	0.72663	0.346119	2.09937	0.0357846	0.571272	putative wall-associated receptor kinase-like 11
gene_id:18108801,Genbank:XM_006387005.2	1185.89	0.315173	0.150129	2.09934	0.0357868	0.571272	probable glutathione S-transferase
gene_id:18100192,Genbank:XM_006381391.2	5889.3	-0.352289	0.16791	-2.09809	0.0358975	0.572627	probable aquaporin PIP2-2
gene_id:7466847,Genbank:XM_002306995.3	14.5945	-1.28598	0.613231	-2.09705	0.0359889	0.57351	polygalacturonase At1g48100
gene_id:7486640,Genbank:XM_002299597.3	151.967	-0.274345	0.130858	-2.09651	0.0360368	0.57351	sirohydrochlorin ferrochelatase%2C chloroplastic
gene_id:7465608,Genbank:XM_002310343.3	24.2865	-0.838426	0.39993	-2.09644	0.0360436	0.57351	uncharacterized LOC7465608%2C transcript variant X1
gene_id:7488166,Genbank:XM_002313436.3	612.103	0.414724	0.197879	2.09584	0.0360963	0.57351	protein SRG1
gene_id:7457652,Genbank:XM_002299025.3	3806.58	0.326549	0.155809	2.09583	0.0360969	0.57351	BTB/POZ domain-containing protein At1g55760
gene_id:7488102,Genbank:XM_002323355.3	222.898	-0.816219	0.389515	-2.09547	0.0361288	0.57351	uncharacterized LOC7488102
gene_id:7467408,Genbank:XM_002325940.3	28.5042	-1.08996	0.520192	-2.09529	0.0361449	0.57351	proteinase inhibitor type-2
gene_id:7480127,Genbank:XM_002310200.3	19.6395	0.72772	0.347408	2.09471	0.0361964	0.57351	cytochrome b561 and DOMON domain-containing protein At5g47530
gene_id:18106988,Genbank:XM_006372898.2	291.4	0.31977	0.152702	2.09408	0.036253	0.57351	peroxidase 3
gene_id:7494148,Genbank:XM_002320160.3	394.875	-0.335911	0.160425	-2.09389	0.0362701	0.57351	uncharacterized LOC7494148
gene_id:18099143,Genbank:XM_006382990.2	427.592	-0.494241	0.236081	-2.09353	0.036302	0.57351	uncharacterized LOC18099143
gene_id:7456781,Genbank:XM_024599464.1	45.6356	-0.856138	0.408971	-2.09339	0.036314	0.57351	auxin-repressed 12.5 kDa protein%2C transcript variant X2
gene_id:112324260,Genbank:XR_002978003.1	46.5242	0.622108	0.297351	2.09217	0.0364237	0.57351
gene_id:18097755,Genbank:XR_002981291.1	43.4782	-0.475446	0.227289	-2.09182	0.0364549	0.57351
gene_id:112323564	155.169	-0.251956	0.120456	-2.09168	0.0364676	0.57351
gene_id:7497535,Genbank:XM_002304552.3	125.468	0.914569	0.43729	2.09145	0.0364879	0.57351	transcription factor JUNGBRUNNEN 1
gene_id:7478534,Genbank:XM_002299777.3	203.333	-0.266934	0.127633	-2.09142	0.0364908	0.57351	protein DAMAGED DNA-BINDING 2
gene_id:18107802,Genbank:XM_024590628.1	417.031	0.297987	0.142491	2.09126	0.0365043	0.57351	protein PHOX1
gene_id:7496305,Genbank:XM_024585119.1	630.293	0.204861	0.097965	2.09117	0.036513	0.57351	phosphoglucan%2C water dikinase%2C chloroplastic
gene_id:7483618,Genbank:XM_002316719.3	10976.6	-0.30091	0.1439	-2.0911	0.0365192	0.57351	GDP-L-galactose phosphorylase 2
gene_id:7473443,Genbank:XM_002312529.3	1757.24	0.130342	0.062338	2.0909	0.0365372	0.57351	acylamino-acid-releasing enzyme
gene_id:7468059,Genbank:XM_002309110.3	504.147	0.278425	0.133178	2.09063	0.0365612	0.57351	omega-3 fatty acid desaturase%2C chloroplastic
gene_id:7488562,Genbank:XM_024595363.1	1060.05	-0.291645	0.139506	-2.09056	0.0365675	0.57351	E3 ubiquitin-protein ligase PRT1
gene_id:7493978,Genbank:XM_002306900.2	381.314	-1.43692	0.687366	-2.09048	0.036575	0.57351	chaperone protein dnaJ 11%2C chloroplastic
gene_id:7490038,Genbank:XM_002313085.3	621.553	-0.182941	0.0875527	-2.0895	0.0366629	0.574481	thioredoxin M3%2C chloroplastic
gene_id:18100523,Genbank:XM_006381768.2	182.455	0.304456	0.145766	2.08867	0.0367376	0.574828	transcription factor MYB36
gene_id:7477651,Genbank:XM_002307662.3	604.394	0.257309	0.1232	2.08855	0.0367479	0.574828	1-acylglycerol-3-phosphate O-acyltransferase
gene_id:7468584,Genbank:XM_002313360.3	776.881	-0.374073	0.179121	-2.08839	0.036763	0.574828	acyl-coenzyme A thioesterase 13
gene_id:112324980,Genbank:XR_002978979.1	49.1036	-0.404809	0.193877	-2.08797	0.0368008	0.575013
gene_id:7494263,Genbank:XM_024608930.1	1925.52	-0.237298	0.113675	-2.08751	0.036842	0.575251	translocase of chloroplast 120%2C chloroplastic
gene_id:7488027,Genbank:XM_002311194.3	144.941	0.339137	0.162511	2.08685	0.0369018	0.575777	gibberellin 2-beta-dioxygenase 1
gene_id:7481426,Genbank:XM_002302754.3	166.633	0.401257	0.192413	2.0854	0.0370332	0.577388	protein NIM1-INTERACTING 3
gene_id:7497859,Genbank:XM_006385738.2	7137.28	0.232023	0.111277	2.08509	0.0370609	0.577388	probable serine/threonine-protein kinase clkA
gene_id:7495493,Genbank:XM_002310783.3	1125.92	0.323625	0.155227	2.08485	0.0370833	0.577388	salicylate carboxymethyltransferase
gene_id:7468515,Genbank:XM_002321100.3	24.3781	0.770559	0.369719	2.08418	0.0371442	0.577929	fatty acid hydroperoxide lyase%2C chloroplastic
gene_id:7464708,Genbank:XM_002319913.3	503.341	0.161353	0.0774515	2.08328	0.0372255	0.578787	F-box/LRR-repeat protein At3g26922
gene_id:7497244,Genbank:XM_024596138.1	183.437	0.36331	0.174447	2.08264	0.0372845	0.579297	uncharacterized LOC7497244
gene_id:7475058,Genbank:XM_024609125.1	109.222	0.454698	0.218419	2.08177	0.0373631	0.579912	probable mannitol dehydrogenase%2C transcript variant X1
gene_id:7467697,Genbank:XM_002300049.3	297.383	0.225569	0.108372	2.08143	0.0373945	0.579912	TLC domain-containing protein At5g14285
gene_id:7494706,Genbank:XM_024601843.1	387.259	-0.212005	0.101867	-2.08119	0.0374162	0.579912	uncharacterized LOC7494706
gene_id:18096028,Genbank:XM_024611510.1	148.067	0.684862	0.329094	2.08105	0.0374289	0.579912	berberine bridge enzyme-like 28
gene_id:7488396,Genbank:XM_002312400.2	440.731	0.418154	0.200979	2.08059	0.0374717	0.580169	auxin efflux carrier component 3
gene_id:7474975,Genbank:XM_002312897.3	2895.34	0.471828	0.226826	2.08013	0.0375136	0.580295	acetylserotonin O-methyltransferase
gene_id:7490187,Genbank:XM_006380338.2	130.775	-0.686811	0.330209	-2.07993	0.0375323	0.580295	protein DOG1-like 4
gene_id:7457590,Genbank:XM_002321733.3	15.0872	-0.719548	0.346012	-2.07955	0.0375669	0.580424	inositol polyphosphate multikinase alpha%2C transcript variant X1
gene_id:18094543,Genbank:XM_024595500.1	551.678	0.362947	0.174565	2.07915	0.037604	0.580592	potassium transporter 5
gene_id:7491924,Genbank:XM_024596584.1	332.293	-0.353274	0.169955	-2.07863	0.0376514	0.580919	gene=LOC7491924
gene_id:7488942,Genbank:XM_002324989.3	1874.7	0.653058	0.314257	2.0781	0.0377002	0.581266	uncharacterized LOC7488942
gene_id:18099071,Genbank:XM_024601348.1	51.2054	0.565055	0.271999	2.07742	0.037763	0.58135	putative GEM-like protein 8
gene_id:7473456,Genbank:XM_024606401.1	361.059	-0.267498	0.128765	-2.07742	0.0377631	0.58135	TNF receptor-associated factor homolog 1b%2C transcript variant X1
gene_id:7477424,Genbank:XM_002305126.3	33.2794	1.38588	0.667196	2.07717	0.0377863	0.58135	ribulose bisphosphate carboxylase small chain%2C chloroplastic%2C transcript variant X1
gene_id:18102810,Genbank:XM_006378814.2	149.632	-0.231526	0.111493	-2.07659	0.0378391	0.58135	ABC transporter F family member 4%2C transcript variant X1
gene_id:7487343,Genbank:XM_002309128.3	26.6834	-0.648603	0.312487	-2.07561	0.0379297	0.58135	macrophage migration inhibitory factor homolog
gene_id:7494678,Genbank:XM_002306933.3	71.8209	-0.857768	0.413364	-2.07509	0.0379781	0.58135	cytokinin riboside 5'-monophosphate phosphoribohydrolase LOG5
gene_id:7477620,Genbank:XM_002306841.3	1491.62	0.655902	0.316174	2.0745	0.0380329	0.58135	isoflavone reductase-like protein
gene_id:18107870,Genbank:XM_024589932.1	15.1159	0.774275	0.373308	2.07409	0.0380707	0.58135	wall-associated receptor kinase-like 10
gene_id:7463171,Genbank:XM_002302214.3	50.2755	-0.399314	0.192554	-2.07377	0.0381002	0.58135	uncharacterized LOC7463171%2C transcript variant X1
gene_id:7487237,Genbank:XM_002308103.3	1269.51	0.18278	0.0881404	2.07373	0.038104	0.58135	uncharacterized LOC7487237
gene_id:7462233,Genbank:XM_002309441.2	1802.33	-0.440411	0.21238	-2.07369	0.0381077	0.58135	phytanoyl-CoA dioxygenase
gene_id:18104595,Genbank:XM_006376384.2	979.857	0.134776	0.0650155	2.07298	0.0381741	0.58135	shewanella-like protein phosphatase 2
gene_id:7478621,Genbank:XM_002313615.3	3219.8	0.318089	0.15345	2.07292	0.0381798	0.58135	arogenate dehydratase/prephenate dehydratase 6%2C chloroplastic
gene_id:7493997,Genbank:XM_002306919.3	142.46	0.310461	0.149771	2.07291	0.0381809	0.58135	calcium-dependent protein kinase 29
gene_id:7498048,Genbank:XM_024611341.1	294.266	-0.312704	0.150857	-2.07285	0.0381859	0.58135	uncharacterized LOC7498048
gene_id:18111290,Genbank:XM_006389603.2	712.991	0.403671	0.194743	2.07284	0.038187	0.58135	probable indole-3-pyruvate monooxygenase YUCCA10
gene_id:7464028,Genbank:XM_002313758.3	24.5415	1.05962	0.511235	2.07267	0.0382027	0.58135	protein RADIALIS-like 2
gene_id:7474048,Genbank:XM_002322437.2	720.425	0.46645	0.225048	2.07267	0.0382027	0.58135	oxalate--CoA ligase
gene_id:7455031,Genbank:XM_024611741.1	17.5157	0.677367	0.326812	2.07265	0.0382049	0.58135	beta-1%2C6-galactosyltransferase GALT31A%2C transcript variant X4
gene_id:18107662,Genbank:XM_006371897.2	54.0911	-0.391314	0.188913	-2.0714	0.0383216	0.581952	meiotic nuclear division protein 1 homolog%2C transcript variant X1
gene_id:18100492,Genbank:XM_006381735.2	51.9664	0.501937	0.242361	2.07103	0.038356	0.581952	uncharacterized LOC18100492
gene_id:7495749,Genbank:XM_002308602.3	245.294	0.305471	0.147514	2.0708	0.0383776	0.581952	probable protein phosphatase 2C 22
gene_id:7491354,Genbank:XM_002300399.3	36.794	-1.0112	0.488403	-2.07042	0.0384133	0.581952	heme-binding protein 2
gene_id:7462122,Genbank:XM_002311234.3	50.668	-0.643295	0.310738	-2.07022	0.038432	0.581952	acetolactate synthase small subunit 1%2C chloroplastic%2C transcript variant X1
gene_id:7486620,Genbank:XM_002298082.3	1354.53	0.264508	0.127771	2.07017	0.0384364	0.581952	caffeoylshikimate esterase
gene_id:7475121,Genbank:XM_002299721.3	111.87	-0.722798	0.349187	-2.06994	0.0384576	0.581952	uncharacterized LOC7475121%2C transcript variant X1
gene_id:7469553,Genbank:XM_002310364.3	33.685	0.71284	0.34439	2.06986	0.0384654	0.581952	O-acyltransferase WSD1
gene_id:18099496,Genbank:XM_006383394.2	119.57	1.15936	0.560159	2.06969	0.0384811	0.581952	ribulose bisphosphate carboxylase small chain%2C chloroplastic
gene_id:7477032,Genbank:XM_002315578.3	115.867	-0.539685	0.260849	-2.06896	0.0385501	0.582596	uncharacterized protein At3g27210
gene_id:7475132,Genbank:XM_002298227.3	749.653	0.189863	0.0918007	2.06821	0.0386205	0.582863	uncharacterized LOC7475132
gene_id:7467417,Genbank:XM_002325513.3	388.596	0.167082	0.0807962	2.06794	0.0386453	0.582863	alpha-(1%2C4)-fucosyltransferase
gene_id:7456918,Genbank:XM_002310538.3	2395.37	-0.533671	0.25807	-2.06793	0.0386468	0.582863	ethylene-responsive transcription factor RAP2-4
gene_id:18094171,Genbank:XM_006368344.2	51.4395	0.4957	0.239773	2.06737	0.0386993	0.582876	uncharacterized LOC18094171
gene_id:18096004,Genbank:XM_006370680.2	2537.35	-0.28297	0.136875	-2.06736	0.0387003	0.582876	subtilisin-like protease SBT3.9
gene_id:7487402,Genbank:XM_002305853.1	21.9784	-0.639769	0.309557	-2.06672	0.0387604	0.583237	uncharacterized LOC7487402
gene_id:7496684	77.2461	-1.00685	0.487215	-2.06655	0.038777	0.583237
gene_id:7479168,Genbank:XM_002306244.3	747.934	0.536351	0.259675	2.06547	0.0388787	0.584368	NAC domain-containing protein 2
gene_id:18107666,Genbank:XM_024590311.1	90.0326	-0.279328	0.135327	-2.0641	0.0390085	0.585065	ATP-dependent 6-phosphofructokinase 3%2C transcript variant X2
gene_id:7465535,Genbank:XM_002303493.3	26.0596	0.552015	0.267476	2.06379	0.0390372	0.585065	UDP-glucuronate 4-epimerase 5%2C transcript variant X1
gene_id:7491445,Genbank:XM_002297859.3	2939.23	-0.481788	0.233454	-2.06374	0.0390423	0.585065	probable xyloglucan endotransglucosylase/hydrolase protein B
gene_id:7478661,Genbank:XM_002298743.3	1429.82	0.148311	0.0718755	2.06344	0.0390713	0.585065	ADP-ribosylation factor-like protein 8a
gene_id:7467194,Genbank:XM_002302299.3	3693.35	0.408001	0.197743	2.06329	0.0390849	0.585065	mitochondrial uncoupling protein 5
gene_id:7494741,Genbank:XM_002311649.3	137.89	0.283157	0.13724	2.06322	0.0390914	0.585065	long-chain-alcohol oxidase FAO1%2C transcript variant X1
gene_id:18094116,Genbank:XM_006368286.2	1458.43	0.311104	0.150804	2.06296	0.0391161	0.585065	probable xyloglucan endotransglucosylase/hydrolase protein 30
gene_id:7491349,Genbank:XM_024593858.1	356.25	-0.351755	0.170532	-2.06269	0.039142	0.585065	UBP1-associated protein 2C%2C transcript variant X1
gene_id:7467562,Genbank:XM_002311147.3	1528.26	0.353731	0.171528	2.06224	0.0391852	0.585065	protein phosphatase 2C 37
gene_id:7454452,Genbank:XM_002316974.3	687.133	-0.236405	0.114661	-2.06177	0.03923	0.585065	E3 SUMO-protein ligase MMS21
gene_id:18100757,Genbank:XM_006382102.2	4176.82	-0.353493	0.171456	-2.06172	0.0392345	0.585065	plasma membrane ATPase 4
gene_id:7476870,Genbank:XM_002306768.3	101.54	0.469664	0.227853	2.06126	0.0392784	0.585065	guanine nucleotide-binding protein subunit gamma 1%2C transcript variant X1
gene_id:7460825,Genbank:XM_002317468.3	73.3926	-0.551423	0.267556	-2.06096	0.0393065	0.585065	laccase-17
gene_id:7493452,Genbank:XM_002305463.3	1534.98	-0.28354	0.137581	-2.0609	0.0393121	0.585065	PI-PLC X-box domain-containing protein DDB_G0293730
gene_id:7468865,Genbank:XM_002306509.3	5222.73	-0.111362	0.0540419	-2.06067	0.039335	0.585065	14-3-3-like protein B
gene_id:7491462,Genbank:XM_024607169.1	20.2702	0.71777	0.348377	2.06033	0.0393674	0.585065	uncharacterized LOC7491462%2C transcript variant X1
gene_id:18096755,Genbank:XM_024597971.1	143.074	0.267346	0.129764	2.06025	0.0393745	0.585065	receptor-like serine/threonine-protein kinase ALE2%2C transcript variant X1
gene_id:7457586,Genbank:XM_002322274.3	633.834	-0.301783	0.146653	-2.05781	0.0396088	0.587535	succinate dehydrogenase assembly factor 2%2C mitochondrial
gene_id:7478881,Genbank:XM_002319434.3	257.187	-0.365216	0.177485	-2.05773	0.0396157	0.587535	pyrrolidone-carboxylate peptidase%2C transcript variant X1
gene_id:7486528,Genbank:XM_024587850.1	44.4622	-0.441526	0.214585	-2.05758	0.0396303	0.587535	pentatricopeptide repeat-containing protein At4g21190%2C transcript variant X2
gene_id:18099227,Genbank:XM_006383079.2	4222.44	-0.6317	0.307069	-2.05719	0.0396676	0.587535	cytochrome P450 84A1
gene_id:18102654,Genbank:XM_024610134.1	1085.11	-0.649383	0.315706	-2.05693	0.0396933	0.587535	metal tolerance protein 10
gene_id:7467203,Genbank:XM_006386364.2	734.834	-0.160559	0.0780604	-2.05686	0.0397001	0.587535	argininosuccinate lyase%2C chloroplastic
gene_id:18111316,Genbank:XM_006389630.2	806.337	0.320443	0.155884	2.05565	0.0398162	0.588802	BTB/POZ domain-containing protein At1g03010
gene_id:7497296,Genbank:XM_024585605.1	19.6425	-0.769136	0.374245	-2.05517	0.0398625	0.588802	uncharacterized LOC7497296%2C transcript variant X7
gene_id:7492453,Genbank:XR_002981873.1	19.2338	0.810128	0.394196	2.05514	0.0398656	0.588802
gene_id:7498235,Genbank:XM_002311332.3	198.725	-0.287996	0.140186	-2.05438	0.0399386	0.588858	gene=LOC7498235
gene_id:18095610,Genbank:XM_006370229.2	187.525	0.397035	0.193317	2.0538	0.039995	0.588858	CBS domain-containing protein CBSX5
gene_id:7464638,Genbank:XM_002306703.3	139.461	-0.308439	0.150185	-2.05372	0.0400028	0.588858	protein MEI2-like 2%2C transcript variant X3
gene_id:7487011,Genbank:XM_002297711.3	987.866	-0.296241	0.144246	-2.05372	0.0400028	0.588858	translation initiation factor eIF-2B subunit beta
gene_id:7458988,Genbank:XM_002324221.3	855.625	-0.626252	0.304963	-2.05354	0.0400207	0.588858	gene=LOC7458988
gene_id:7491921,Genbank:XM_002303442.3	221.387	0.262416	0.127793	2.05345	0.040029	0.588858	probable serine/threonine-protein kinase PBL15
gene_id:7468473,Genbank:XM_002315324.3	269.221	-0.455356	0.221794	-2.05306	0.0400666	0.588859	ferredoxin-thioredoxin reductase%2C variable chain%2C chloroplastic
gene_id:7479603,Genbank:XM_002307876.3	729.487	-0.242907	0.118324	-2.0529	0.0400823	0.588859	probable protein S-acyltransferase 19
gene_id:18107673,Genbank:XM_024589934.1	585.837	-0.324681	0.158187	-2.05252	0.0401192	0.589009	probable pectinesterase 53
gene_id:7486818,Genbank:XM_002320876.2	25.0689	1.25845	0.613279	2.05201	0.0401692	0.589352	WAT1-related protein At3g30340
gene_id:18111124,Genbank:XM_024597093.1	1154.03	-0.512549	0.249905	-2.05097	0.0402695	0.590433	non-lysosomal glucosylceramidase
gene_id:7453835,Genbank:XM_002321983.3	275.005	0.463203	0.225885	2.05061	0.0403046	0.590556	glutamate synthase [NADH]%2C amyloplastic%2C transcript variant X1
gene_id:7470222,Genbank:XM_024599925.1	1710.45	0.261863	0.127722	2.05026	0.0403388	0.590666	protein trichome birefringence-like 38
gene_id:112324507,Genbank:XM_024587574.1	16.5802	-0.610904	0.298097	-2.04935	0.040428	0.590752	uncharacterized LOC112324507
gene_id:7463201,Genbank:XM_002302243.3	344.875	0.299932	0.14638	2.049	0.0404617	0.590752	uncharacterized LOC7463201
gene_id:112328043,Genbank:XR_002982672.1	55.6839	-1.18366	0.57769	-2.04896	0.040466	0.590752
gene_id:7461515,Genbank:XM_006386863.2	2019.06	-0.213802	0.104357	-2.04875	0.0404868	0.590752	uncharacterized LOC7461515
gene_id:7464039,Genbank:XM_002313765.3	107.28	0.910719	0.444662	2.04811	0.0405488	0.590752	organ-specific protein S2%2C transcript variant X3
gene_id:18105768,Genbank:XM_006374368.2	1029.67	0.714749	0.348985	2.04808	0.0405524	0.590752	COBRA-like protein 4
gene_id:7484404,Genbank:XM_002318207.3	366.163	-0.595262	0.290667	-2.04792	0.0405681	0.590752	F-box protein PP2-A14
gene_id:112324152,Genbank:XM_024585631.1	29.7307	0.536004	0.261886	2.04671	0.0406866	0.590752	glycine-rich RNA-binding protein 4%2C mitochondrial-like
gene_id:7472447,Genbank:XM_024606087.1	4808.2	0.438954	0.214472	2.04667	0.0406903	0.590752	protein trichome birefringence-like 33
gene_id:7469552,Genbank:XM_024605190.1	28.1732	-0.538597	0.263186	-2.04645	0.0407121	0.590752	dihydroorotase%2C mitochondrial%2C transcript variant X1
gene_id:7481781,Genbank:XM_002322324.3	3700.39	-0.237166	0.115895	-2.04639	0.0407182	0.590752	vesicle-associated membrane protein 722
gene_id:18098058,Genbank:XM_006384677.2	396.773	-0.413827	0.20226	-2.04601	0.0407551	0.590752	non-specific lipid transfer protein GPI-anchored 2
gene_id:18100300,Genbank:XM_006381520.2	67.3805	-0.435701	0.212974	-2.0458	0.0407764	0.590752	auxin response factor 19%2C transcript variant X3
gene_id:7458234,Genbank:XM_024596290.1	27.7717	0.553989	0.270899	2.045	0.0408549	0.590752	gibberellin receptor GID1B%2C transcript variant X2
gene_id:18101887,Genbank:XM_006380168.2	72.0614	-0.73688	0.360381	-2.04472	0.040882	0.590752	protein TOO MANY MOUTHS
gene_id:18100057,Genbank:XM_024604035.1	793.372	-0.170272	0.0832739	-2.04472	0.0408823	0.590752	serine/threonine-protein kinase KIPK2
gene_id:7494675,Genbank:XM_024600442.1	487.422	-0.44936	0.219772	-2.04466	0.0408881	0.590752	uncharacterized LOC7494675
gene_id:7465080,Genbank:XM_024600654.1	1128.09	0.279321	0.136631	2.04434	0.0409198	0.590752	adenylyl-sulfate kinase 3
gene_id:7483600,Genbank:XM_002317277.3	130.272	0.582718	0.285069	2.04413	0.0409411	0.590752	uncharacterized LOC7483600
gene_id:7482856,Genbank:XM_002312380.3	2068.35	-0.461644	0.225859	-2.04395	0.0409582	0.590752	putative uncharacterized protein DDB_G0268364
gene_id:7467629,Genbank:XM_024588104.1	29.1039	-0.480681	0.235181	-2.04388	0.0409654	0.590752	TSL-kinase interacting protein 1%2C transcript variant X1
gene_id:7479988,Genbank:XM_002300757.3	156.354	0.356719	0.174547	2.04369	0.0409844	0.590752	fructokinase-1
gene_id:7478885,Genbank:XM_002319436.3	32.4219	0.857321	0.419528	2.04354	0.0409993	0.590752	galactinol synthase 2
gene_id:112328417,Genbank:XR_002983309.1	17.2783	0.979203	0.47923	2.04328	0.0410243	0.590752
gene_id:18096169,Genbank:XM_024596083.1	22.1672	0.633978	0.310296	2.04314	0.0410387	0.590752	carboxypeptidase SOL1%2C transcript variant X1
gene_id:7471735,Genbank:XM_002301856.3	519.43	-0.318866	0.156067	-2.04314	0.0410389	0.590752	calvin cycle protein CP12-3%2C chloroplastic
gene_id:7493381,Genbank:XM_002325085.3	357.244	0.232723	0.113924	2.04279	0.0410732	0.590847	calcineurin subunit B
gene_id:18111020,Genbank:XM_006389305.2	88.3463	0.521228	0.25521	2.04235	0.0411169	0.590847	receptor-like protein 14
gene_id:7463155,Genbank:XM_002300951.2	32.0217	1.20693	0.590978	2.04226	0.0411256	0.590847	photosystem II 22 kDa protein%2C chloroplastic
gene_id:7458819,Genbank:XM_002326040.2	34.3614	0.559074	0.273925	2.04098	0.0412533	0.591658	transcription repressor OFP4
gene_id:112327364,Genbank:XM_024600206.1	43.6387	-0.641227	0.314178	-2.04097	0.0412537	0.591658	formin-2-like%2C transcript variant X1
gene_id:7469097,Genbank:XM_002312686.3	492.272	-0.159409	0.0781216	-2.04052	0.0412986	0.591658	putative TrmH family tRNA/rRNA methyltransferase
gene_id:7485256	187.787	-0.396891	0.194515	-2.04041	0.0413095	0.591658
gene_id:18100946,Genbank:XM_006380363.2	428.855	0.376076	0.184393	2.03954	0.0413967	0.591658	uncharacterized LOC18100946
gene_id:18101684,Genbank:XM_024607088.1	1494.07	-0.130957	0.0642111	-2.03948	0.0414025	0.591658	protein PECTIC ARABINOGALACTAN SYNTHESIS-RELATED
gene_id:7465994,Genbank:XR_002982260.1	14.6152	-0.999335	0.490043	-2.03928	0.0414221	0.591658
gene_id:18100622,Genbank:XM_006381905.2	317.733	-0.525591	0.257745	-2.03919	0.0414312	0.591658	probable F-box protein At2g36090
gene_id:7477650,Genbank:XM_002307660.3	2194.13	-0.151028	0.0740701	-2.03899	0.0414512	0.591658	uncharacterized TPR repeat-containing protein At1g05150
gene_id:18101539,Genbank:XM_006379743.2	248.314	-0.430749	0.211257	-2.03899	0.0414515	0.591658	protein indeterminate-domain 5%2C chloroplastic
gene_id:18106285,Genbank:XM_006373894.2	781.585	-0.216348	0.106119	-2.03874	0.0414762	0.591658	THO complex subunit 4B
gene_id:7498071,Genbank:XM_002314650.3	1098.79	-0.269732	0.132324	-2.03842	0.0415076	0.591724	protein MARD1
gene_id:7472315,Genbank:XM_002316798.3	827.949	-0.247312	0.121451	-2.03632	0.0417184	0.594254	protein trichome birefringence-like 38
gene_id:7494475,Genbank:XM_002312104.2	2270.81	-0.175273	0.0860902	-2.03592	0.0417582	0.594254	coronatine-insensitive protein 1
gene_id:7484697,Genbank:XM_024603488.1	54.6498	0.363099	0.178353	2.03585	0.0417656	0.594254	receptor protein kinase TMK1%2C transcript variant X1
gene_id:112326589,Genbank:XR_002980311.1	22.0012	0.741113	0.364184	2.03499	0.0418515	0.594913
gene_id:7476883,Genbank:XM_002307589.2	37.7604	0.872007	0.428536	2.03485	0.0418657	0.594913	auxin-induced protein 22D
gene_id:7458528,Genbank:XM_002305541.3	1201.61	-0.393845	0.193622	-2.03409	0.0419425	0.595576	uncharacterized LOC7458528
gene_id:7481212	256.467	-0.549905	0.270394	-2.03372	0.04198	0.595576
gene_id:7491417,Genbank:XM_024600512.1	23.3988	-0.678368	0.333582	-2.03359	0.0419932	0.595576	subtilisin-like protease SBT3.3%2C transcript variant X1
gene_id:7494081,Genbank:XM_002320095.3	382.764	0.444365	0.218575	2.03301	0.0420518	0.595753	transcription factor EGL1
gene_id:7464682,Genbank:XM_002307553.3	58.1876	0.454168	0.22343	2.03271	0.0420819	0.595753	uncharacterized LOC7464682
gene_id:7475408,Genbank:XM_002315538.3	135.68	-0.317859	0.156376	-2.03266	0.0420864	0.595753	50S ribosomal protein L28%2C chloroplastic
gene_id:7490635,Genbank:XM_024594361.1	273.756	-0.524884	0.258324	-2.03188	0.0421655	0.596491	synaptotagmin-2
gene_id:7454328,Genbank:XM_002307594.3	77.4184	0.378902	0.18669	2.02958	0.0423996	0.598971	GABA transporter 1
gene_id:7491954,Genbank:XM_002309400.3	51.8868	0.57957	0.285592	2.02937	0.042421	0.598971	probable membrane-associated kinase regulator 4
gene_id:7487255,Genbank:XM_024603319.1	312.671	0.298148	0.146917	2.02936	0.042422	0.598971	kinesin-like protein KIN-10B
gene_id:7464648,Genbank:XM_024602066.1	418.776	0.23776	0.117198	2.02871	0.0424881	0.599521	callose synthase 7
gene_id:7485088,Genbank:XM_024584017.1	81.7749	-0.294645	0.14528	-2.02812	0.0425481	0.599729	putative DUF21 domain-containing protein At3g13070%2C chloroplastic%2C transcript variant X1
gene_id:7466081,Genbank:XM_024588181.1	2066.62	-0.497597	0.245359	-2.02803	0.0425571	0.599729	acyl-coenzyme A oxidase 4%2C peroxisomal
gene_id:18102894,Genbank:XM_024581721.1	628.182	0.522255	0.257587	2.02749	0.0426127	0.600131	ankyrin repeat-containing protein ITN1
gene_id:7485409,Genbank:XM_024580955.1	217.279	-0.439554	0.216865	-2.02685	0.0426775	0.600661	probable tyrosine-protein phosphatase DSP4
gene_id:7471556,Genbank:XM_024604087.1	20.214	-0.656515	0.324097	-2.02567	0.0427983	0.601774	uncharacterized LOC7471556%2C transcript variant X3
gene_id:7493400,Genbank:XM_024590689.1	433.573	-0.526437	0.259901	-2.02553	0.0428132	0.601774	BTB/POZ domain-containing protein At2g24240
gene_id:4929673	40.3789	0.624768	0.308547	2.02487	0.0428804	0.601774
gene_id:18096994,Genbank:XM_024597884.1	55.5603	-0.463088	0.228706	-2.02482	0.0428863	0.601774	plastidal glycolate/glycerate translocator 1%2C chloroplastic
gene_id:7462299,Genbank:XM_002308563.3	58.7097	0.421363	0.208124	2.02458	0.0429108	0.601774	uncharacterized LOC7462299
gene_id:7454323,Genbank:XM_006383624.2	865.006	0.411179	0.203103	2.02449	0.0429197	0.601774	auxin-induced protein AUX28
gene_id:18099211,Genbank:XM_006383062.2	16.2688	0.737499	0.364377	2.024	0.0429699	0.601978	probable LL-diaminopimelate aminotransferase%2C chloroplastic
gene_id:7476920	59.2125	0.347012	0.171464	2.02382	0.0429887	0.601978
gene_id:7491271,Genbank:XM_002320947.3	67.2915	0.647076	0.319774	2.02354	0.0430172	0.601996	uncharacterized LOC7491271
gene_id:112325614,Genbank:XM_024592421.1	63.3422	0.71003	0.350984	2.02297	0.0430763	0.602105	uncharacterized LOC112325614
gene_id:18099765,Genbank:XM_024603805.1	1523.96	0.224406	0.110942	2.02274	0.0431003	0.602105	104 kDa microneme/rhoptry antigen%2C transcript variant X3
gene_id:18098342,Genbank:XM_006384999.2	3269.16	-0.196967	0.0973954	-2.02234	0.0431408	0.602105	leucine--tRNA ligase%2C cytoplasmic
gene_id:7471530,Genbank:XM_002308571.2	376.352	0.530962	0.262558	2.02226	0.043149	0.602105	putative RING-H2 finger protein ATL12
gene_id:18098619,Genbank:XM_006382364.2	185.229	0.43225	0.213758	2.02215	0.0431611	0.602105	exonuclease DPD1%2C chloroplastic/mitochondrial%2C transcript variant X1
gene_id:7457871,Genbank:XM_002311062.3	1041.88	-0.389471	0.192644	-2.02171	0.043206	0.602239	patatin-like protein 6
gene_id:18103814,Genbank:XR_002977160.1	965.541	-0.48873	0.241786	-2.02133	0.0432456	0.602239
gene_id:7486837,Genbank:XM_002320895.3	16.0083	-1.31388	0.650029	-2.02127	0.0432523	0.602239	transcription factor PIF3
gene_id:7467447,Genbank:XM_002325532.3	254.686	-0.286098	0.141577	-2.0208	0.0433007	0.602533	ATP synthase subunit delta%2C chloroplastic
gene_id:7481196,Genbank:XM_006385824.2	1025.57	-0.301784	0.149369	-2.02039	0.0433432	0.602745	leucine-rich repeat protein 1
gene_id:18107512,Genbank:XM_024590706.1	102.649	0.2892	0.143253	2.01881	0.0435074	0.604264	formin-like protein 18%2C transcript variant X1
gene_id:7492385	823.618	0.28605	0.141707	2.0186	0.043529	0.604264
gene_id:7461754,Genbank:XM_002301310.3	162.506	-0.698225	0.345905	-2.01855	0.0435343	0.604264	(+)-neomenthol dehydrogenase
gene_id:7491150,Genbank:XM_002314248.2	339.721	-0.170098	0.0843133	-2.01745	0.0436481	0.605031	exosome complex component RRP41-like
gene_id:18106695,Genbank:XM_006372575.2	57.8198	0.532236	0.263822	2.01741	0.0436529	0.605031	NDR1/HIN1-like protein 6
gene_id:18100106,Genbank:XM_006381292.2	539.429	0.251702	0.12478	2.01716	0.0436791	0.605031	purine-uracil permease NCS1
gene_id:7486870,Genbank:XM_002310939.3	429.638	-0.241997	0.119981	-2.01697	0.043699	0.605031	DExH-box ATP-dependent RNA helicase DExH3
gene_id:7462946,Genbank:XM_024589880.1	189.821	0.216881	0.107565	2.01628	0.0437706	0.605643	protein Mpv17
gene_id:7494048,Genbank:XM_002301298.3	42.9921	0.457823	0.22715	2.01551	0.0438513	0.605897	shaggy-related protein kinase theta%2C transcript variant X2
gene_id:112324134,Genbank:XM_024585339.1	271.999	-0.255622	0.126829	-2.01549	0.0438536	0.605897	uncharacterized LOC112324134
gene_id:7490037,Genbank:XM_002313820.3	141.645	-0.415642	0.206241	-2.01532	0.0438711	0.605897	protein DJ-1 homolog C
gene_id:7474022,Genbank:XM_002322413.3	24.6172	0.527913	0.262056	2.01451	0.0439564	0.606617	E3 ubiquitin ligase BIG BROTHER%2C transcript variant X1
gene_id:7481542,Genbank:XM_002314153.2	19.8915	-0.592855	0.294323	-2.0143	0.043978	0.606617	dof zinc finger protein DOF3.6%2C transcript variant X1
gene_id:18107050,Genbank:XM_006372972.1	214.632	0.539653	0.267978	2.0138	0.044031	0.606969	protein PELPK1
gene_id:7468735,Genbank:XM_006386222.2	93.6481	0.411951	0.204654	2.01291	0.0441237	0.607306	two-pore potassium channel 3
gene_id:7456392,Genbank:XM_002313774.3	588.836	-0.425629	0.211449	-2.01291	0.0441238	0.607306	NEDD8-conjugating enzyme Ubc12%2C transcript variant X2
gene_id:7468373,Genbank:XM_002305255.3	828.182	-0.625734	0.310898	-2.01267	0.0441497	0.607306	proline dehydrogenase 2%2C mitochondrial
gene_id:7489168,Genbank:XM_002309659.3	77.1947	-1.00134	0.497666	-2.01208	0.0442116	0.607306	zinc finger protein CONSTANS-LIKE 4
gene_id:7471983,Genbank:XM_002302023.3	429.079	-0.298717	0.148466	-2.01203	0.0442171	0.607306	deoxyhypusine hydroxylase
gene_id:7495537,Genbank:XM_002310265.2	135.292	-0.320596	0.159344	-2.01197	0.044223	0.607306	zinc finger CCCH domain-containing protein 6
gene_id:7480695,Genbank:XM_002302076.3	331.22	-0.308464	0.153332	-2.01174	0.0442476	0.607306	ribosome-recycling factor%2C chloroplastic
gene_id:7478745,Genbank:XM_024608127.1	63.1095	-0.783822	0.389843	-2.01061	0.0443665	0.608561	protein NLP2%2C transcript variant X1
gene_id:18098837,Genbank:XM_006382591.2	289.752	-0.765769	0.38095	-2.01015	0.0444148	0.608846	transcription factor bHLH94
gene_id:18106378	237.491	0.314244	0.156366	2.00967	0.0444665	0.609177
gene_id:7470961	135.88	-0.625022	0.311181	-2.00855	0.0445851	0.609486
gene_id:18097269,Genbank:XM_006386037.2	37.9346	0.447958	0.223048	2.00835	0.0446062	0.609486	ETHYLENE INSENSITIVE 3-like 3 protein%2C transcript variant X1
gene_id:18101688,Genbank:XM_006379946.2	507.613	0.362396	0.180468	2.00809	0.0446339	0.609486	lipase
gene_id:18104884,Genbank:XM_006374866.2	241.3	-0.210444	0.104799	-2.00808	0.0446353	0.609486	protein DCL%2C chloroplastic
gene_id:18108014,Genbank:XM_024591669.1	695.602	-0.533034	0.265448	-2.00805	0.0446377	0.609486	probable mediator of RNA polymerase II transcription subunit 26c
gene_id:7491255,Genbank:XM_002320264.3	809.172	-0.314989	0.156875	-2.0079	0.0446543	0.609486	DNA replication licensing factor MCM7
gene_id:7467707,Genbank:XM_024592424.1	814.906	-0.360163	0.179463	-2.00689	0.0447609	0.610564	probable inactive leucine-rich repeat receptor-like protein kinase At3g03770
gene_id:18101964,Genbank:XR_002983659.1	106.46	0.360352	0.179605	2.00636	0.0448182	0.61069
gene_id:7463313,Genbank:XM_002314263.2	212.607	0.450897	0.224742	2.00629	0.0448253	0.61069	transcription factor RAX2
gene_id:7463843,Genbank:XM_024593980.1	42.9749	-0.401339	0.200069	-2.006	0.044856	0.610732	peptidyl-prolyl cis-trans isomerase FKBP42%2C transcript variant X2
gene_id:7479084,Genbank:XM_002305568.3	362.391	0.356482	0.177795	2.00502	0.0449614	0.611791	CRIB domain-containing protein RIC10
gene_id:7481410,Genbank:XM_002301485.3	168.619	-0.594344	0.296497	-2.00455	0.0450107	0.61193	universal stress protein PHOS34
gene_id:7490197,Genbank:XM_024605593.1	1043.4	-0.182133	0.0908665	-2.0044	0.045027	0.61193	tRNA (cytosine(34)-C(5))-methyltransferase
gene_id:18096211,Genbank:XM_006386304.2	827.459	0.442712	0.221032	2.00293	0.0451844	0.612713	metal transporter Nramp5
gene_id:18107446,Genbank:XM_006373453.2	162.895	-0.680134	0.339576	-2.00289	0.0451889	0.612713	protein GLUTAMINE DUMPER 3
gene_id:7469489,Genbank:XM_002315357.3	588.868	-0.340358	0.169966	-2.0025	0.0452307	0.612713	ACT domain-containing protein ACR11
gene_id:7485385,Genbank:XM_002317130.3	686.82	0.476431	0.237927	2.00243	0.0452386	0.612713	ankyrin repeat-containing protein ITN1
gene_id:18103333,Genbank:XM_006377651.2	148.495	0.419971	0.209731	2.00243	0.045239	0.612713	bidirectional sugar transporter SWEET2%2C transcript variant X1
gene_id:18098257,Genbank:XM_006384907.2	246.95	-0.311787	0.155716	-2.00228	0.0452543	0.612713	pheophorbide a oxygenase%2C chloroplastic
gene_id:7477188,Genbank:XM_024611196.1	1869.33	-0.256053	0.127899	-2.00199	0.0452854	0.612713	uncharacterized RNA-binding protein C1827.05c
gene_id:7475174,Genbank:XM_002321357.3	3273.24	-0.136502	0.0681949	-2.00165	0.0453224	0.612713	importin subunit beta-1
gene_id:7465227,Genbank:XM_006375654.2	1158.81	0.117876	0.0588997	2.00129	0.0453608	0.612713	ADP-ribosylation factor%2C transcript variant X2
gene_id:7459199,Genbank:XM_002325413.3	85.0414	0.440874	0.220295	2.00129	0.0453615	0.612713	protein CDI%2C transcript variant X1
gene_id:7472079,Genbank:XM_002312872.3	236.877	0.277969	0.138923	2.00088	0.0454054	0.612784	zinc finger A20 and AN1 domain-containing stress-associated protein 3%2C transcript variant X1
gene_id:7483467,Genbank:XM_002317978.3	6508.3	-0.141927	0.0709449	-2.00052	0.0454438	0.612784	uncharacterized LOC7483467
gene_id:7476734,Genbank:XM_024586043.1	179.807	0.221789	0.110878	2.0003	0.0454682	0.612784	partial=true
gene_id:7467367,Genbank:XM_002314038.3	60.4732	0.686968	0.343448	2.00021	0.0454776	0.612784	chaperonin-like RbcX protein 2%2C chloroplastic
gene_id:7493473,Genbank:XM_024581946.1	371.441	0.306388	0.153215	1.99973	0.0455299	0.612943	UNC93-like protein 1
gene_id:7495102,Genbank:XM_006386316.2	84.7893	0.343014	0.171563	1.99935	0.0455708	0.612943	DIS3-like exonuclease 2%2C transcript variant X1
gene_id:18098673,Genbank:XM_006382423.2	2941.44	-0.166343	0.0832345	-1.99849	0.0456639	0.612943	REF/SRPP-like protein At3g05500
gene_id:7481508,Genbank:XM_002313373.3	774.553	-0.181519	0.0908317	-1.99841	0.0456722	0.612943	mitochondrial import inner membrane translocase subunit TIM10
gene_id:7457389,Genbank:XM_002302584.3	33.6322	0.959915	0.48034	1.99841	0.0456727	0.612943	probable WRKY transcription factor 46%2C transcript variant X1
gene_id:18103297	82.0777	0.332268	0.166267	1.9984	0.045673	0.612943
gene_id:7492110,Genbank:XM_002307158.3	112.859	0.342924	0.171638	1.99795	0.0457223	0.612943	sodium/hydrogen exchanger 2%2C transcript variant X1
gene_id:18096906,Genbank:XM_006385521.2	294.773	-0.419759	0.21012	-1.99771	0.0457483	0.612943	uncharacterized LOC18096906
gene_id:18098616,Genbank:XM_006382361.2	314.977	0.423991	0.212253	1.99758	0.0457624	0.612943	dnaJ homolog subfamily B member 3
gene_id:7463154,Genbank:XM_002300950.3	78.9078	-0.455051	0.227806	-1.99754	0.0457664	0.612943	TLC domain-containing protein 2
gene_id:7480161,Genbank:XM_024605790.1	15.6538	-0.647124	0.324015	-1.9972	0.0458032	0.613064	transmembrane and coiled-coil domain-containing protein 4%2C transcript variant X2
gene_id:7463139,Genbank:XM_002322238.3	42.4905	-1.14811	0.575271	-1.99577	0.0459586	0.613824	probable WRKY transcription factor 43
gene_id:7472750,Genbank:XM_024591550.1	1229.59	0.326085	0.163389	1.99576	0.0459597	0.613824	homeobox protein BEL1 homolog
gene_id:7474607,Genbank:XM_002319037.3	341.979	-0.245206	0.122867	-1.99571	0.0459656	0.613824	sec-independent protein translocase protein TATA%2C chloroplastic
gene_id:18103745,Genbank:XM_006376729.2	1348.99	0.232632	0.116569	1.99566	0.0459709	0.613824	protein SHORT-ROOT
gene_id:18104860,Genbank:XM_006374840.2	49.8111	-0.717146	0.359431	-1.99523	0.0460182	0.613862	ethylene-responsive transcription factor RAP2-1%2C transcript variant X1
gene_id:7477040,Genbank:XM_002315590.3	397.798	0.338989	0.169908	1.99513	0.0460292	0.613862	uncharacterized membrane protein YuiD
gene_id:112326718,RFAM:RF01300,Genbank:XR_002980648.1	20.367	-0.696794	0.349324	-1.99469	0.0460763	0.614112
gene_id:18096955,Genbank:XM_024596379.1	849.591	-0.75419	0.378145	-1.99444	0.0461035	0.614112	plant intracellular Ras-group-related LRR protein 5
gene_id:7468465,Genbank:XM_002316382.3	635.685	-0.372962	0.187028	-1.99415	0.0461354	0.614168	pyruvate kinase 1%2C cytosolic
gene_id:18095761,Genbank:XM_006370404.2	40.8186	1.31079	0.657408	1.99388	0.0461647	0.614187	photosystem II 10 kDa polypeptide%2C chloroplastic
gene_id:7494695,Genbank:XM_002307753.3	167.117	-0.307416	0.154225	-1.99329	0.0462301	0.614688	1%2C4-alpha-glucan-branching enzyme 1%2C chloroplastic/amyloplastic%2C transcript variant X1
gene_id:112326525,Genbank:XR_002980201.1	751.928	0.162335	0.0814887	1.99212	0.046358	0.614825
gene_id:7482778,Genbank:XM_002299260.3	103.716	-1.08381	0.544054	-1.9921	0.0463605	0.614825	laccase-17
gene_id:7483797,Genbank:XM_024595856.1	62.2904	-0.395082	0.198418	-1.99116	0.0464629	0.614825	nitrate regulatory gene2 protein%2C transcript variant X1
gene_id:7481726,Genbank:XM_002319475.3	432.7	-0.199997	0.100443	-1.99115	0.0464645	0.614825	uncharacterized LOC7481726
gene_id:7486642,Genbank:XM_024586051.1	1029.57	-0.271721	0.136473	-1.99103	0.0464779	0.614825	nuclear pore complex protein NUP50A
gene_id:7483596,Genbank:XM_002316708.3	119.857	0.315028	0.158243	1.9908	0.0465034	0.614825	SH3 domain-containing protein 3%2C transcript variant X1
gene_id:18100167,Genbank:XM_006381362.2	5989.09	0.113198	0.0568631	1.99071	0.0465131	0.614825	cell division cycle protein 48 homolog
gene_id:18099735,Genbank:XM_006380807.2	457.163	0.325445	0.163505	1.99043	0.0465435	0.614825	anthocyanidin 3-O-glucosyltransferase 6%2C transcript variant X2
gene_id:7475579,Genbank:XM_002315896.3	322.003	-0.232044	0.116582	-1.9904	0.0465473	0.614825	cysteine--tRNA ligase 2%2C cytoplasmic%2C transcript variant X1
gene_id:7478550,Genbank:XM_002299792.3	1807.08	0.379898	0.190874	1.99031	0.0465573	0.614825	laccase-4
gene_id:112323881,Genbank:XR_002977396.1	15.5183	-0.712952	0.358222	-1.99025	0.0465633	0.614825
gene_id:7493370,Genbank:XM_002324480.3	333.919	0.693583	0.348531	1.99002	0.0465887	0.614825	gamma-glutamyl peptidase 3
gene_id:18094044,Genbank:XM_006368195.2	380.143	-0.534367	0.268539	-1.9899	0.0466016	0.614825	probable serine/threonine-protein kinase PBL15
gene_id:7462517,Genbank:XM_002322087.3	38.1482	-0.476856	0.239702	-1.98936	0.046661	0.614914	chaperone protein DnaJ%2C transcript variant X1
gene_id:7477683,Genbank:XM_024600453.1	1008.37	0.410892	0.206594	1.98889	0.046713	0.614914	thaumatin-like protein 1b
gene_id:18100225,Genbank:XM_006381425.2	41792.5	-0.201559	0.101348	-1.98877	0.0467264	0.614914	elongation factor 1-alpha
gene_id:18096957,Genbank:XM_006385574.2	14.7279	-1.03658	0.52122	-1.98875	0.0467292	0.614914	protein LOL1%2C transcript variant X1
gene_id:7472291,Genbank:XM_002317368.3	4664.23	-0.194568	0.0978425	-1.98858	0.0467474	0.614914	shaggy-related protein kinase eta
gene_id:7489343,Genbank:XM_002315904.3	17.3168	-1.63622	0.823279	-1.98745	0.0468729	0.615717	zinc finger protein CONSTANS-LIKE 6
gene_id:7486353,Genbank:XM_024600372.1	15.201	-0.706811	0.355718	-1.987	0.0469226	0.615717	reticulocalbin-2%2C transcript variant X2
gene_id:7455263,Genbank:XM_002325482.3	54.0872	-0.397339	0.200019	-1.98651	0.0469767	0.615717	pentatricopeptide repeat-containing protein At1g71460%2C chloroplastic
gene_id:18106493,Genbank:XM_024592455.1	54.7609	-0.376538	0.189551	-1.98648	0.0469804	0.615717	transmembrane 9 superfamily member 4%2C transcript variant X2
gene_id:7493223,Genbank:XM_002303809.3	11025.7	0.197374	0.0993669	1.98631	0.0469984	0.615717	cinnamoyl-CoA reductase 1
gene_id:7475061,Genbank:XM_002313261.3	2293.93	0.453643	0.228454	1.98571	0.047066	0.615717	probable mannitol dehydrogenase
gene_id:7496020,Genbank:XM_002297734.3	234.083	0.346936	0.174727	1.98559	0.0470787	0.615717	protein JINGUBANG
gene_id:7481577,Genbank:XM_002315006.3	42.7642	-0.486512	0.245031	-1.98551	0.0470873	0.615717	uncharacterized LOC7481577%2C transcript variant X1
gene_id:7488089,Genbank:XM_002323346.3	249.374	0.697949	0.351529	1.98547	0.0470922	0.615717	E3 ubiquitin-protein ligase PUB22
gene_id:7480455,Genbank:XM_002307172.2	135.425	0.432584	0.217878	1.98544	0.0470951	0.615717	dirigent protein 11
gene_id:7494456,Genbank:XR_002983665.1	31.7129	0.478994	0.241353	1.98462	0.0471862	0.615717
gene_id:7470718,Genbank:XM_002309475.3	885.811	0.134359	0.0677042	1.9845	0.0471999	0.615717	ferrochelatase-1%2C chloroplastic
gene_id:7491314,Genbank:XM_002320319.3	141.981	0.545798	0.275063	1.98426	0.0472267	0.615717	potassium transporter 5
gene_id:7494719,Genbank:XM_002306958.3	169.96	-0.264339	0.133223	-1.98419	0.0472351	0.615717	protein MULTIPLE CHLOROPLAST DIVISION SITE 1
gene_id:18105510,Genbank:XM_006374069.2	168.59	0.530264	0.267266	1.98403	0.0472528	0.615717	bidirectional sugar transporter SWEET3
gene_id:112327218,Genbank:XM_024599267.1	165.508	0.662328	0.333832	1.98402	0.0472537	0.615717	putative AP2/ERF and B3 domain-containing protein Os01g0140700
gene_id:7470704,Genbank:XM_024604305.1	15.3101	0.641077	0.323241	1.98328	0.0473362	0.616314	protein REVERSION-TO-ETHYLENE SENSITIVITY1%2C transcript variant X1
gene_id:7482169,Genbank:XM_002318827.3	6978.39	-0.16407	0.0827339	-1.98311	0.0473552	0.616314	DEAD-box ATP-dependent RNA helicase 7
gene_id:7489584,Genbank:XM_002316263.3	191.768	0.265858	0.134109	1.98241	0.0474333	0.616619	THO complex subunit 4A
gene_id:7468742,Genbank:XM_024594467.1	68.2847	0.390139	0.196805	1.98236	0.0474389	0.616619	uncharacterized LOC7468742%2C transcript variant X2
gene_id:7463819,Genbank:XM_002317361.3	16.9717	0.819988	0.413686	1.98215	0.0474623	0.616619	probable WRKY transcription factor 65
gene_id:112324906,Genbank:XM_024589548.1	577.088	0.393641	0.198633	1.98175	0.0475071	0.616639	heptahelical transmembrane protein 1-like
gene_id:7484434,Genbank:XM_024581972.1	119.703	0.307025	0.154935	1.98164	0.0475195	0.616639	E3 ubiquitin-protein ligase RGLG2%2C transcript variant X2
gene_id:7494337,Genbank:XM_024599386.1	22.9124	-0.714483	0.360635	-1.98118	0.0475712	0.616818	protein TRANSPORT INHIBITOR RESPONSE 1%2C transcript variant X2
gene_id:18101874,Genbank:XM_006380155.2	67.29	-1.11021	0.560478	-1.98084	0.0476095	0.616818	major allergen Pru ar 1
gene_id:7469634,Genbank:XM_002313875.3	683.029	-0.143137	0.0722631	-1.98077	0.047617	0.616818	eukaryotic translation initiation factor 3 subunit A
gene_id:18107353,Genbank:XM_006373345.2	407.681	-0.551998	0.278788	-1.97999	0.0477044	0.617589	leucine-rich repeat extensin-like protein 3
gene_id:7463659,Genbank:XM_002308735.3	1104.11	0.389582	0.196786	1.97973	0.0477341	0.617612	anthocyanidin 3-O-glucosyltransferase 6
gene_id:18107422,Genbank:XR_002978653.1	135.895	-0.505308	0.255293	-1.97932	0.0477795	0.617839
gene_id:7477808,Genbank:XM_002299378.2	42.4496	1.039	0.525041	1.9789	0.0478273	0.618095	photosystem I reaction center subunit III%2C chloroplastic
gene_id:7497269	268.995	-0.651327	0.329345	-1.97764	0.0479689	0.619047
gene_id:7485192,Genbank:XM_002317688.3	1163.39	-0.282014	0.142608	-1.97755	0.0479799	0.619047	protein REVEILLE 7
gene_id:18096967,Genbank:XM_006385588.2	153.795	0.415426	0.210076	1.9775	0.0479849	0.619047	uncharacterized LOC18096967
gene_id:7497831,Genbank:XM_024597795.1	277.08	0.342571	0.173283	1.97695	0.0480476	0.619495	protein ENHANCED DISEASE RESISTANCE 4
gene_id:7464737,Genbank:XM_002319938.3	43166.1	0.194763	0.0985447	1.9764	0.0481098	0.619936	trans-cinnamate 4-monooxygenase
gene_id:7464814,Genbank:XM_024600417.1	495.319	0.274212	0.138766	1.97608	0.0481458	0.620031	protein JASON
gene_id:18097250,Genbank:XM_006386017.2	52.6363	0.391542	0.198165	1.97584	0.0481733	0.620031	G-type lectin S-receptor-like serine/threonine-protein kinase RLK1
gene_id:18106646,Genbank:XM_006372524.2	655.95	-0.353223	0.178832	-1.97517	0.0482488	0.620036	transcription repressor MYB6
gene_id:18099203,Genbank:XM_006383054.2	104.037	-0.408848	0.207007	-1.97504	0.0482634	0.620036	uncharacterized LOC18099203
gene_id:7478350,Genbank:XM_002304098.3	283.691	0.24238	0.122749	1.97459	0.0483143	0.620036	nodulation-signaling pathway 1 protein
gene_id:7484882,Genbank:XM_024582045.1	15.2378	0.953554	0.482925	1.97454	0.0483206	0.620036	probable alpha-mannosidase At5g13980%2C transcript variant X1
gene_id:7469331,Genbank:XM_002320488.3	10188.9	0.610003	0.30894	1.97451	0.0483243	0.620036	fasciclin-like arabinogalactan protein 2
gene_id:7466077,Genbank:XM_002323549.3	54.7249	0.70635	0.357763	1.97435	0.0483418	0.620036	omega-3 fatty acid desaturase%2C chloroplastic
gene_id:18106641,Genbank:XM_006372515.2	2045.8	-0.234401	0.118782	-1.97337	0.0484531	0.620822	HMG-Y-related protein A
gene_id:112324697,Genbank:XM_024588790.1	126.072	-0.236573	0.119896	-1.97316	0.0484778	0.620822	uncharacterized membrane protein YjcL-like
gene_id:7459553,Genbank:XM_002301823.3	754.933	0.644055	0.326422	1.97307	0.0484872	0.620822	protein NRT1/ PTR FAMILY 5.2
gene_id:7456235,Genbank:XM_002298594.3	1045.05	-0.195525	0.0991227	-1.97255	0.0485463	0.62089	ribonucleoside-diphosphate reductase small chain
gene_id:7490644,Genbank:XM_006386109.2	152.811	-0.365134	0.185109	-1.97253	0.0485487	0.62089	signal recognition particle receptor subunit beta%2C transcript variant X2
gene_id:7463335,Genbank:XM_024608385.1	129.374	0.57568	0.291946	1.97187	0.0486243	0.620946	lysosomal Pro-X carboxypeptidase
gene_id:18104006,Genbank:XM_024583799.1	114.124	0.420819	0.213438	1.97162	0.0486533	0.620946	protein NIM1-INTERACTING 3
gene_id:7490614,Genbank:XM_002301906.3	678.851	-0.31199	0.158248	-1.97152	0.048664	0.620946	glutathione S-transferase F11
gene_id:7468377,Genbank:XM_024598904.1	532.225	-0.449723	0.228111	-1.97151	0.0486659	0.620946	S-adenosylmethionine decarboxylase proenzyme%2C transcript variant X1
gene_id:7456227,Genbank:XM_002300066.3	281.237	-0.272912	0.138445	-1.97127	0.0486934	0.620946	30S ribosomal protein S21%2C chloroplastic
gene_id:18099127,Genbank:XM_006382974.2	221.121	0.377815	0.191725	1.97061	0.048768	0.621392	uncharacterized protein At1g76070
gene_id:7455865,Genbank:XM_002322526.3	2168.91	-0.469598	0.238318	-1.97047	0.0487845	0.621392	7-deoxyloganetin glucosyltransferase
gene_id:7491460,Genbank:XM_002297873.3	147.208	-0.525948	0.267051	-1.96947	0.0488992	0.622282	probable purine permease 4
gene_id:7461096,Genbank:XM_006373280.2	952.981	-0.168009	0.085323	-1.96909	0.0489428	0.622282	SNF1-related protein kinase catalytic subunit alpha KIN10
gene_id:7486379,Genbank:XM_002307135.3	123.059	-0.263691	0.133929	-1.96888	0.0489668	0.622282	mitochondrial inner membrane protease subunit 1
gene_id:7492938,Genbank:XM_002315016.3	2705.68	0.132287	0.0671907	1.96882	0.0489733	0.622282	uncharacterized LOC7492938
gene_id:7462452,Genbank:XM_002301724.3	278.904	-0.398676	0.202541	-1.96838	0.0490248	0.622282	alpha-mannosidase At3g26720%2C transcript variant X1
gene_id:7484853,Genbank:XM_024582795.1	573.049	-0.147784	0.075094	-1.96799	0.049069	0.622282	F-box/LRR-repeat protein At5g63520
gene_id:7472319,Genbank:XM_002317395.3	145.162	-0.2544	0.129326	-1.96712	0.049169	0.622282	pyruvate decarboxylase 1
gene_id:7485640,Genbank:XM_024601402.1	15.859	0.687021	0.349282	1.96695	0.0491892	0.622282	NPC intracellular cholesterol transporter 1%2C transcript variant X2
gene_id:7458114,Genbank:XM_024610715.1	112.172	0.398083	0.202399	1.96683	0.049203	0.622282	probable glycosyltransferase At5g20260
gene_id:7455974,Genbank:XR_002977876.1	69.3676	0.541579	0.275365	1.96677	0.0492096	0.622282
gene_id:18098256,Genbank:XM_006384906.2	161.675	-0.643042	0.326994	-1.96652	0.049238	0.622282	protein SENSITIVE TO PROTON RHIZOTOXICITY 2
gene_id:7486764,Genbank:XM_002311427.2	17.5743	-1.21116	0.615909	-1.96646	0.049245	0.622282	adenylate isopentenyltransferase
gene_id:18102699,Genbank:XM_006378614.2	1054.66	-0.286413	0.145651	-1.96643	0.0492487	0.622282	3-dehydrosphinganine reductase TSC10A
gene_id:7466764,Genbank:XM_024605330.1	101.468	0.442703	0.225147	1.96628	0.049266	0.622282	amino-acid permease BAT1 homolog%2C transcript variant X1
gene_id:7465913,Genbank:XM_024591896.1	19.4007	0.680988	0.346349	1.96619	0.0492763	0.622282	ammonium transporter 3 member 1
gene_id:7489735,Genbank:XM_002306436.3	52.3916	0.571981	0.291009	1.96551	0.0493549	0.622919	mitogen-activated protein kinase kinase kinase 17
gene_id:7466297,Genbank:XM_002320376.2	657.538	-0.324017	0.164887	-1.96508	0.0494048	0.622974	F-box protein MAX2
gene_id:7479724,Genbank:XM_002301980.3	1900.53	0.316486	0.161066	1.96495	0.0494203	0.622974	bZIP transcription factor 44
gene_id:7464925,Genbank:XM_002320751.3	1263.75	-0.121848	0.0620172	-1.96475	0.0494438	0.622974	THO complex subunit 5B
gene_id:7462291,Genbank:XM_024602773.1	16.3905	-0.602031	0.306546	-1.96392	0.0495397	0.623454	uncharacterized LOC7462291%2C transcript variant X1
gene_id:7474854,Genbank:XM_002321509.3	417.391	0.228788	0.116507	1.96373	0.0495609	0.623454	uncharacterized LOC7474854
gene_id:7497611,Genbank:XM_024602533.1	1044.15	-0.180565	0.0919519	-1.96369	0.0495664	0.623454	probable protein arginine N-methyltransferase 1
gene_id:7459797,Genbank:XM_002314779.3	388.959	-0.329709	0.167962	-1.963	0.0496462	0.623695	ABC transporter G family member 7
gene_id:7481501,Genbank:XM_002313366.3	505.284	-0.156287	0.0796241	-1.96282	0.0496676	0.623695	proliferating cell nuclear antigen
gene_id:7469862,Genbank:XM_002325364.3	1133.4	-1.09671	0.558754	-1.96278	0.0496717	0.623695	NAC transcription factor 47
gene_id:7468493,Genbank:XM_002321083.3	169.104	0.216235	0.11019	1.96239	0.0497169	0.623695	mitochondrial import inner membrane translocase subunit PAM16 like 2
gene_id:18107310,Genbank:XM_024588998.1	154.814	-0.312582	0.159302	-1.9622	0.0497397	0.623695	uncharacterized LOC18107310
gene_id:7463355,Genbank:XM_002312756.3	26.0646	-0.539189	0.274806	-1.96207	0.0497547	0.623695	protein THYLAKOID ASSEMBLY 8%2C chloroplastic%2C transcript variant X1
gene_id:7478581,Genbank:XM_002312804.3	1067.92	-0.186743	0.0952004	-1.96158	0.0498117	0.624008	tryptophan--tRNA ligase%2C cytoplasmic
gene_id:7465931,Genbank:XM_002325290.3	33.8188	-0.481311	0.245395	-1.96137	0.049836	0.624008	probable S-adenosylmethionine-dependent methyltransferase At5g37970
gene_id:18103781,Genbank:XM_006376793.2	762.634	0.334188	0.170452	1.9606	0.0499252	0.624771	uncharacterized LOC18103781
gene_id:18107900,Genbank:XM_024589970.1	969.788	-0.288327	0.147121	-1.9598	0.050019	0.625142	uncharacterized LOC18107900
gene_id:7488009,Genbank:XM_002312111.3	7322.43	-0.312918	0.159681	-1.95964	0.0500374	0.625142	probable aquaporin PIP1-2
gene_id:7481529,Genbank:XM_002314132.3	1558.03	0.387191	0.19759	1.95957	0.0500461	0.625142	scarecrow-like protein 14
gene_id:112328944,Genbank:XM_024610488.1	199.64	0.324011	0.165364	1.95938	0.0500686	0.625142	probable glutathione S-transferase
gene_id:7471083,Genbank:XM_024606594.1	54.4824	-0.548661	0.280108	-1.95875	0.0501423	0.625142	boron transporter 1%2C transcript variant X1
gene_id:18102897,Genbank:XM_024581717.1	70.0732	0.64067	0.327113	1.95856	0.0501644	0.625142	ankyrin repeat-containing protein At5g02620%2C transcript variant X3
gene_id:18106057	21.5983	-0.68352	0.349044	-1.95826	0.0501994	0.625142
gene_id:7464490,Genbank:XM_002321909.3	520.444	-0.625117	0.319246	-1.95811	0.0502175	0.625142	ribosome-binding factor PSRP1%2C chloroplastic
gene_id:18098255,Genbank:XM_006384905.2	401.949	-0.362261	0.185021	-1.95795	0.0502363	0.625142	50S ribosomal protein L9%2C chloroplastic
gene_id:7480922,Genbank:XM_002311686.3	382.07	0.437474	0.223436	1.95794	0.0502374	0.625142	GDP-mannose transporter GONST3
gene_id:7453762,Genbank:XM_002322125.3	18.514	1.24518	0.63609	1.95755	0.0502833	0.625362	transcription factor bHLH162
gene_id:112325829,Genbank:XM_024592929.1	28.7051	0.709127	0.362556	1.95591	0.0504759	0.626941	heavy metal-associated isoprenylated plant protein 39-like
gene_id:7478709,Genbank:XM_024599564.1	80.1847	-0.315302	0.161214	-1.9558	0.0504893	0.626941	splicing factor%2C suppressor of white-apricot homolog%2C transcript variant X1
gene_id:7488970,Genbank:XM_002324434.3	245.941	0.648904	0.331834	1.95551	0.0505229	0.626941	auxin-responsive protein IAA33
gene_id:18097991,Genbank:XM_006384606.2	3157.53	0.236779	0.121107	1.95512	0.050569	0.626941	uncharacterized protein At4g22758
gene_id:18105019,Genbank:XM_024585027.1	531.977	-0.271105	0.13867	-1.95503	0.0505793	0.626941	arabinosyltransferase RRA3
gene_id:7495720,Genbank:XM_002309532.3	1504.36	-0.119449	0.0611052	-1.95481	0.0506054	0.626941	beta-adaptin-like protein A
gene_id:7497609,Genbank:XM_002309181.3	142.132	-0.369055	0.1888	-1.95474	0.0506136	0.626941	CRM-domain containing factor CFM3%2C chloroplastic/mitochondrial
gene_id:7492101,Genbank:XM_002306369.3	885.68	-0.496867	0.254246	-1.95428	0.050668	0.626941	auxin-responsive protein SAUR71
gene_id:7462450,Genbank:XM_002302980.3	690.695	0.16673	0.0853239	1.95409	0.0506907	0.626941	uncharacterized LOC7462450
gene_id:7478587,Genbank:XM_024608768.1	1021.49	0.159224	0.0814939	1.95382	0.0507225	0.626941	F-box/WD-40 repeat-containing protein At5g21040
gene_id:18108093,Genbank:XM_006370944.2	22.5837	-1.08501	0.555345	-1.95375	0.0507307	0.626941	miraculin
gene_id:7487262,Genbank:XM_002309028.3	839.261	-0.230343	0.117908	-1.95358	0.0507504	0.626941	uncharacterized protein At5g02240
gene_id:7463358,Genbank:XM_002312761.3	312.453	0.499295	0.255714	1.95256	0.0508722	0.627753	uncharacterized LOC7463358
gene_id:18102146,Genbank:XM_024608831.1	4779.39	0.190772	0.0977051	1.95252	0.050876	0.627753	phosphatidylinositol/phosphatidylcholine transfer protein SFH6
gene_id:7475100,Genbank:XM_024601290.1	4059.34	0.247668	0.126887	1.95189	0.0509518	0.627753	ABC transporter G family member 29
gene_id:112325267,Genbank:XM_024591268.1	39.3736	0.475869	0.243807	1.95182	0.0509593	0.627753	TMV resistance protein N-like
gene_id:7479249,Genbank:XM_024598174.1	202.178	0.394982	0.202379	1.9517	0.0509743	0.627753	hydroxymethylglutaryl-CoA synthase
gene_id:7478870,Genbank:XM_002318886.3	15.0337	-1.32283	0.677818	-1.9516	0.0509863	0.627753	agamous-like MADS-box protein AGL80
gene_id:18098027,Genbank:XM_006384643.2	174.437	0.326113	0.167123	1.95134	0.0510171	0.627783	wall-associated receptor kinase 2
gene_id:7486666,Genbank:XM_024611360.1	57.073	0.558488	0.286259	1.95099	0.0510584	0.627941	uncharacterized LOC7486666
gene_id:7491399,Genbank:XM_002300461.3	68.8402	0.63171	0.323867	1.95052	0.0511141	0.628277	benzyl alcohol O-benzoyltransferase
gene_id:7479645,Genbank:XM_002308826.3	613.738	-0.584079	0.29961	-1.94946	0.0512401	0.629293	WAT1-related protein At5g07050
gene_id:7489268,Genbank:XM_002314155.3	45.2743	-0.61782	0.316936	-1.94935	0.0512536	0.629293	CLAVATA3/ESR (CLE)-related protein 46
gene_id:7486536,Genbank:XM_002323494.3	105.633	-0.981896	0.503947	-1.94841	0.0513659	0.629793	uncharacterized LOC7486536
gene_id:7475580,Genbank:XM_002315898.3	97.5975	0.363573	0.186623	1.94817	0.0513944	0.629793	uncharacterized LOC7475580
gene_id:18106581,Genbank:XM_006372450.2	180.763	-0.255671	0.131243	-1.94807	0.0514068	0.629793	NADH dehydrogenase [ubiquinone] iron-sulfur protein 1%2C mitochondrial
gene_id:18100205,Genbank:XM_024602981.1	501.619	-0.29183	0.149806	-1.94806	0.0514081	0.629793	uncharacterized LOC18100205
gene_id:7488622,Genbank:XM_002302995.3	1781.07	0.158374	0.0813488	1.94685	0.0515527	0.631214	vesicle-associated membrane protein 722
gene_id:7471462,Genbank:XM_024607782.1	55.2405	0.366745	0.188509	1.9455	0.0517146	0.632846	uncharacterized LOC7471462
gene_id:7464460,Genbank:XM_002321902.3	1052.89	-0.30149	0.155003	-1.94506	0.0517679	0.633147	uncharacterized LOC7464460
gene_id:112328371,Genbank:XM_024606453.1	234.243	0.212874	0.109514	1.9438	0.0519197	0.63456	probable glycosyltransferase At5g03795
gene_id:7460671	335.628	-0.440764	0.226774	-1.94362	0.0519407	0.63456
gene_id:7489265,Genbank:XM_002313049.3	271.674	-0.642356	0.330678	-1.94254	0.0520713	0.635412	probable esterase PIR7A
gene_id:7458728,Genbank:XM_002324349.3	2004.95	-0.448091	0.230707	-1.94225	0.0521065	0.635412	uncharacterized LOC7458728
gene_id:112324905,Genbank:XR_002978889.1	135.577	0.536698	0.276419	1.94161	0.0521846	0.635412
gene_id:7455271,Genbank:XM_002325923.3	52.6937	-0.84769	0.436598	-1.94158	0.0521882	0.635412	xylulose kinase 2%2C transcript variant X1
gene_id:18099309,Genbank:XM_006383176.2	1629.53	0.150997	0.0777721	1.94153	0.0521935	0.635412	probable NAD(P)H dehydrogenase (quinone) FQR1-like 2
gene_id:7468491,Genbank:XM_002320416.3	741.084	-0.570904	0.294113	-1.9411	0.0522459	0.635412	pirin-like protein
gene_id:7472579,Genbank:XM_002305307.3	618.606	-0.287349	0.148077	-1.94053	0.0523148	0.635412	uncharacterized LOC7472579
gene_id:18102897,Genbank:XM_024581714.1	311.802	0.507168	0.261356	1.94053	0.0523158	0.635412	ankyrin repeat-containing protein At5g02620%2C transcript variant X1
gene_id:7483932,Genbank:XM_024605953.1	495.457	0.580212	0.299006	1.94047	0.0523223	0.635412	allene oxide cyclase%2C chloroplastic
gene_id:7495748,Genbank:XM_002309559.3	80.1966	0.598459	0.308517	1.93979	0.052405	0.635412	uncharacterized LOC7495748
gene_id:7482345,Genbank:XM_002313331.3	16.5019	1.04072	0.53652	1.93976	0.052409	0.635412	heavy metal-associated isoprenylated plant protein 47
gene_id:7483906,Genbank:XM_002311377.3	1328.3	0.186843	0.0963383	1.93944	0.0524476	0.635412	uncharacterized LOC7483906
gene_id:7461618,Genbank:XM_024589785.1	106.235	0.79602	0.410492	1.93918	0.0524789	0.635412	protein ECERIFERUM 3
gene_id:7489072,Genbank:XM_002317008.3	325.101	-0.253863	0.130913	-1.93918	0.0524797	0.635412	mitochondrial import inner membrane translocase subunit Tim13
gene_id:7462481,Genbank:XM_002322054.3	675.09	-0.29427	0.151762	-1.93902	0.0524985	0.635412	uncharacterized GPI-anchored protein At4g28100
gene_id:7469663,Genbank:XM_006379091.2	38.8433	0.874208	0.450861	1.93897	0.0525045	0.635412	branched-chain-amino-acid aminotransferase 6%2C transcript variant X1
gene_id:18099140,Genbank:XM_006382987.2	806.916	-0.177164	0.0913749	-1.93887	0.0525166	0.635412	pre-rRNA-processing protein esf1
gene_id:7484327,Genbank:XM_002316553.3	363.617	-1.16509	0.600949	-1.93875	0.0525314	0.635412	1-aminocyclopropane-1-carboxylate oxidase
gene_id:7463473,Genbank:XM_002316374.3	99.7243	0.564451	0.291171	1.93855	0.0525561	0.635412	protein DMR6-LIKE OXYGENASE 2
gene_id:18111211,Genbank:XM_006389522.2	4644.01	0.193628	0.0999093	1.93803	0.052619	0.635825	peroxisomal membrane protein PMP22
gene_id:7472487,Genbank:XM_024587165.1	1126.23	-0.28772	0.148505	-1.93744	0.0526915	0.636353	ubiquitin-conjugating enzyme E2 28%2C transcript variant X1
gene_id:18099262,Genbank:XM_006383117.2	30.4988	0.53567	0.276561	1.93689	0.0527583	0.636656	uncharacterized LOC18099262
gene_id:7458513,Genbank:XM_002307857.3	412.493	-0.425277	0.219581	-1.93676	0.0527741	0.636656	cysteine proteinase inhibitor 5
gene_id:7472586,Genbank:XM_002305313.3	190.407	-0.31105	0.160669	-1.93597	0.0528714	0.6369	cleft lip and palate transmembrane protein 1 homolog%2C transcript variant X1
gene_id:18094215,Genbank:XM_024602224.1	103.397	0.331243	0.171157	1.93531	0.052952	0.6369	expansin-like B1
gene_id:18104803,Genbank:XM_006374777.2	259.105	-0.198169	0.102428	-1.93472	0.0530245	0.6369	protein arginine N-methyltransferase 2
gene_id:7497620,Genbank:XM_002309187.3	327.349	-0.188303	0.0973441	-1.93441	0.0530633	0.6369	thioredoxin-like 2%2C chloroplastic
gene_id:7458376,Genbank:XM_002324833.3	47.4193	0.842629	0.435611	1.93436	0.0530685	0.6369	14 kDa proline-rich protein DC2.15
gene_id:7494563,Genbank:XM_002305932.3	253.222	0.758702	0.392225	1.93435	0.0530695	0.6369	protein trichome birefringence-like 19
gene_id:7489141,Genbank:XM_024603320.1	404.582	-0.399556	0.206567	-1.93426	0.0530806	0.6369	zinc finger protein 1
gene_id:7477621,Genbank:XM_002307627.3	153.561	0.649731	0.335999	1.93373	0.0531469	0.6369	uncharacterized LOC7477621
gene_id:18104850,Genbank:XM_006374826.2	41.914	-0.711373	0.367884	-1.93369	0.053151	0.6369	uncharacterized protein At4g06744
gene_id:7491721,Genbank:XM_024605249.1	29.0038	0.606622	0.313717	1.93366	0.0531554	0.6369	transcription factor MYB54%2C transcript variant X1
gene_id:7485871,Genbank:XM_002316037.3	608.114	0.361204	0.186799	1.93365	0.0531566	0.6369	autophagy-related protein 8i
gene_id:7489057,Genbank:XM_002317603.3	644.534	0.199243	0.103042	1.93361	0.0531611	0.6369	uncharacterized LOC7489057
gene_id:112326572	79.5277	0.539854	0.279204	1.93355	0.0531685	0.6369
gene_id:7497381,Genbank:XM_002319872.3	62.4612	-0.707115	0.365942	-1.93231	0.0533207	0.638348	protochlorophyllide reductase
gene_id:7494424,Genbank:XM_002319879.3	385.244	-0.427864	0.22145	-1.9321	0.0533471	0.638348	uncharacterized LOC7494424
gene_id:7470002,Genbank:XR_002981578.1	61.8408	-0.326956	0.169283	-1.93141	0.0534322	0.638759
gene_id:7490032,Genbank:XM_002313810.3	134.176	0.497201	0.257444	1.9313	0.0534458	0.638759	uncharacterized LOC7490032
gene_id:7494300,Genbank:XM_002312977.3	394.922	0.169635	0.0878426	1.93112	0.0534681	0.638759	protein FMP32%2C mitochondrial
gene_id:7474679,Genbank:XM_006381054.2	1827.26	-0.14761	0.0764549	-1.93068	0.0535229	0.639069	uncharacterized LOC7474679
gene_id:18094428,Genbank:XM_006368674.2	18.1131	0.57594	0.298357	1.93037	0.0535606	0.639174	trihelix transcription factor ASIL2%2C transcript variant X1
gene_id:7495488,Genbank:XM_002310219.1	753.84	0.253756	0.131495	1.92978	0.053634	0.639427	uncharacterized LOC7495488
gene_id:7495496,Genbank:XM_002310225.3	67.5889	0.43266	0.224207	1.92974	0.0536396	0.639427	AAA-ATPase At3g50940
gene_id:18111091,Genbank:XM_024589547.1	52.2725	0.425198	0.220402	1.9292	0.0537064	0.639879	probable glycosyltransferase At3g42180
gene_id:7462900,Genbank:XM_002301165.3	139.949	0.541451	0.2808	1.92825	0.0538246	0.640309	transcription factor MYB73
gene_id:7459540,Genbank:XM_002301810.3	1330.78	0.17444	0.0904705	1.92814	0.053838	0.640309	xyloglucan galactosyltransferase MUR3
gene_id:112326249,Genbank:XM_024593586.1	234.377	0.366747	0.190278	1.92743	0.0539261	0.640309	model_evidence=Supporting evidence includes similarity to: 1 Protein%2C and 99%25 coverage of the annotated genomic feature by RNAseq alignments
gene_id:18097442,Genbank:XM_024600081.1	37.7106	-0.431701	0.223978	-1.92743	0.0539266	0.640309	transcription factor bHLH112%2C transcript variant X3
gene_id:7456025,Genbank:XM_002321178.2	3404.95	-0.302171	0.156782	-1.92733	0.0539385	0.640309	glucose-1-phosphate adenylyltransferase small subunit 2%2C chloroplastic
gene_id:7465370,Genbank:XM_002304571.3	566.61	-0.187068	0.0970701	-1.92714	0.0539619	0.640309	uncharacterized LOC7465370
gene_id:7460012,Genbank:XM_002315573.3	1018	0.495028	0.256895	1.92697	0.0539839	0.640309	probable glutathione S-transferase
gene_id:7461757,Genbank:XM_002302538.2	16.3287	0.79291	0.41156	1.9266	0.0540297	0.640309	LIM domain-containing protein PLIM2b
gene_id:7490205,Genbank:XM_002310523.3	1016.28	0.231347	0.120083	1.92655	0.0540355	0.640309	protein SENSITIVE TO PROTON RHIZOTOXICITY 1
gene_id:18101016,Genbank:XM_006380449.2	81.8988	0.465176	0.241471	1.92643	0.0540513	0.640309	uncharacterized protein At5g23160
gene_id:18107279,Genbank:XM_006373226.2	214.308	-0.471934	0.244989	-1.92635	0.0540609	0.640309	peptidyl-prolyl cis-trans isomerase CYP38%2C chloroplastic
gene_id:7496991,Genbank:XM_002320787.3	286.431	-0.318771	0.165522	-1.92585	0.0541227	0.640412	protein REVEILLE 5
gene_id:18094124,Genbank:XM_024586253.1	17.8124	-0.970202	0.503788	-1.92581	0.0541275	0.640412	inactive poly [ADP-ribose] polymerase RCD1%2C transcript variant X2
gene_id:7485570,Genbank:XM_024581176.1	478.377	0.292589	0.151971	1.92529	0.0541933	0.640849	helicase-like transcription factor CHR28%2C transcript variant X1
gene_id:7455191,Genbank:XM_002306260.3	622.845	-0.542926	0.282153	-1.92423	0.054326	0.641739	lanC-like protein GCL1
gene_id:18094574,Genbank:XM_006368903.2	4589.83	-0.106172	0.0551768	-1.92422	0.0543267	0.641739	RGG repeats nuclear RNA binding protein A
gene_id:7496037,Genbank:XM_002297749.3	3662.76	-0.192528	0.100098	-1.9234	0.0544305	0.641877	uncharacterized LOC7496037
gene_id:18103101,Genbank:XM_024580907.1	138.861	0.621783	0.323281	1.92335	0.0544356	0.641877	pathogenesis-related genes transcriptional activator PTI5
gene_id:7485152,Genbank:XM_002317652.3	639.769	-0.46261	0.240573	-1.92295	0.0544866	0.641877	1-aminocyclopropane-1-carboxylate oxidase homolog 3
gene_id:7458182,Genbank:XM_002304467.3	532.694	0.233779	0.121582	1.9228	0.0545049	0.641877	BTB/POZ domain-containing protein At5g41330
gene_id:7456415,Genbank:XM_002313048.3	155.983	-0.739205	0.384444	-1.92279	0.0545064	0.641877	salicylic acid-binding protein 2
gene_id:18104593,Genbank:XM_024583667.1	1705.39	-0.122674	0.0638014	-1.92274	0.0545124	0.641877	stearoyl-[acyl-carrier-protein] 9-desaturase%2C chloroplastic
gene_id:18107959,Genbank:XM_006370802.2	358.746	0.303197	0.157827	1.92108	0.0547222	0.643176	TMV resistance protein N
gene_id:7455230,Genbank:XM_024591823.1	108.504	-0.248279	0.129247	-1.92095	0.0547374	0.643176	ATP phosphoribosyltransferase 2%2C chloroplastic%2C transcript variant X1
gene_id:7471128,Genbank:XM_002302990.3	4048.39	-0.287739	0.149801	-1.92081	0.0547562	0.643176	FRIGIDA-like protein 3
gene_id:7494232,Genbank:XM_024608370.1	36.7406	-0.843332	0.439083	-1.92067	0.0547736	0.643176	RNA-binding protein 39%2C transcript variant X2
gene_id:7478069,Genbank:XM_002298026.3	35.089	-0.445215	0.231854	-1.92024	0.0548281	0.643176	F-box protein PP2-A12%2C transcript variant X1
gene_id:7485697,Genbank:XM_024611790.1	3073	0.257901	0.134322	1.92002	0.054856	0.643176	scarecrow-like protein 33
gene_id:18097079,Genbank:XM_024596409.1	1208.83	-0.156692	0.0816117	-1.91997	0.054862	0.643176	uncharacterized protein At3g06530
gene_id:7469819,Genbank:XM_002312050.3	1478.5	-0.349452	0.182018	-1.91987	0.0548737	0.643176	ubiquitin-conjugating enzyme E2 14
gene_id:18096733,Genbank:XM_006385276.2	178.086	0.6388	0.332775	1.91961	0.0549067	0.643176	inorganic pyrophosphatase 2
gene_id:112323622,Genbank:XR_002977075.1	45.6919	0.461088	0.240205	1.91956	0.0549134	0.643176
gene_id:18099913,Genbank:XM_006381037.2	1251.15	-0.473218	0.246569	-1.91921	0.0549572	0.643348	bifunctional purple acid phosphatase 26
gene_id:7493266,Genbank:XM_002304726.3	527.586	0.344971	0.179827	1.91835	0.055067	0.644166	uncharacterized LOC7493266
gene_id:112328524,RFAM:RF00004,Genbank:XR_002983541.1	24.5586	-0.944979	0.492638	-1.9182	0.0550853	0.644166
gene_id:7472492,Genbank:XM_002323650.3	1044.82	0.149794	0.0781057	1.91784	0.0551319	0.64437	KH domain-containing protein At2g38610
gene_id:18105593,Genbank:XM_006374174.2	624.774	-0.35967	0.187639	-1.91682	0.0552608	0.64531	annexin D5
gene_id:7473294,Genbank:XM_002319506.3	40.6918	-0.458802	0.239414	-1.91636	0.0553198	0.64531	protein EMBRYO DEFECTIVE 514%2C transcript variant X1
gene_id:7494129,Genbank:XM_024585461.1	14.1693	-0.67637	0.35299	-1.91612	0.0553502	0.64531	F-box/kelch-repeat protein At3g61590%2C transcript variant X2
gene_id:7494249,Genbank:XM_002312929.3	519.055	-0.248372	0.129633	-1.91596	0.0553701	0.64531	L-ascorbate peroxidase 3
gene_id:7480002,Genbank:XM_002302041.3	1719.67	-0.17851	0.0931731	-1.91589	0.0553789	0.64531	transcription factor UNE12
gene_id:7469078,Genbank:XM_024606479.1	28.4666	0.615508	0.321276	1.91583	0.0553873	0.64531	protein PTST homolog 2%2C chloroplastic%2C transcript variant X1
gene_id:7476296,Genbank:XM_002324969.2	3607.32	-0.253825	0.13255	-1.91494	0.0555005	0.645535	peroxiredoxin-2
gene_id:7494606,Genbank:XM_024590827.1	161.889	0.233382	0.121897	1.91457	0.0555469	0.645535	glucosidase 2 subunit beta
gene_id:7454508,Genbank:XM_002321879.3	2075.81	-0.201002	0.104986	-1.91456	0.0555486	0.645535	trichohyalin
gene_id:7461367,Genbank:XM_002303969.3	212.589	-0.779905	0.407374	-1.91447	0.0555605	0.645535	F-box/kelch-repeat protein At2g44130
gene_id:112325783,Genbank:XM_024592837.1	43.5125	-0.499563	0.260962	-1.91431	0.0555802	0.645535	putative disease resistance RPP13-like protein 1
gene_id:7494564,Genbank:XM_002305933.3	662.338	0.442081	0.230971	1.91401	0.055619	0.645535	protein trichome birefringence-like 19
gene_id:112323323	75.1726	0.334612	0.174831	1.91391	0.0556311	0.645535
gene_id:7454600,Genbank:XM_024582039.1	14.5429	-0.722972	0.377759	-1.91384	0.05564	0.645535	magnesium protoporphyrin IX methyltransferase%2C chloroplastic%2C transcript variant X1
gene_id:7468641,Genbank:XM_024603874.1	83.2613	-0.274499	0.143453	-1.91351	0.055683	0.645695	dynamin-like protein ARC5%2C transcript variant X1
gene_id:7479122,Genbank:XM_002307794.3	703.534	0.443804	0.232092	1.91219	0.0558523	0.647319	protein LYK5
gene_id:7483290,Genbank:XM_002297641.3	404.666	0.313821	0.164176	1.91149	0.0559422	0.647509	protein HEADING DATE REPRESSOR 1
gene_id:7463625,Genbank:XM_002304864.3	28.4523	-1.00899	0.527883	-1.91138	0.0559555	0.647509	homeobox protein SBH1
gene_id:7455043,Genbank:XM_024581492.1	104.813	0.291251	0.152397	1.91114	0.0559869	0.647509	vacuolar protein sorting-associated protein 54%2C chloroplastic%2C transcript variant X2
gene_id:7480188,Genbank:XM_024605646.1	144.04	-0.684822	0.358351	-1.91104	0.056	0.647509	phosphoenolpyruvate carboxykinase (ATP)%2C transcript variant X2
gene_id:7495734,Genbank:XM_002309546.3	403.116	0.234716	0.12284	1.91075	0.0560363	0.647509	molybdate transporter 1
gene_id:18095778,Genbank:XM_024598835.1	37.6358	-0.365692	0.191401	-1.9106	0.0560554	0.647509	lysine-specific demethylase JMJ18
gene_id:112324501,Genbank:XM_024587534.1	39.3529	0.768552	0.402286	1.91046	0.0560736	0.647509	secoisolariciresinol dehydrogenase-like
gene_id:7462053,Genbank:XM_002320423.3	251.886	-0.307646	0.161079	-1.90991	0.0561452	0.647998	50S ribosomal protein L6%2C chloroplastic
gene_id:7471103,Genbank:XM_024607604.1	198.973	0.24341	0.127471	1.90953	0.0561932	0.648014	probable serine/threonine-protein kinase DDB_G0282963%2C transcript variant X1
gene_id:7478838,Genbank:XM_002302672.3	2272.7	-0.476421	0.249523	-1.90933	0.05622	0.648014	probable E3 ubiquitin-protein ligase BAH1-like 1
gene_id:7490323,Genbank:XM_002315118.3	143.994	0.60885	0.318901	1.90921	0.0562345	0.648014	omega-3 fatty acid desaturase%2C chloroplastic
gene_id:7465816,Genbank:XM_002303507.3	307.238	0.313068	0.164002	1.90893	0.0562714	0.648102	probable LRR receptor-like serine/threonine-protein kinase At1g12460
gene_id:7462054,Genbank:XM_002320424.2	106.436	0.614092	0.32186	1.90795	0.0563974	0.649216	uncharacterized LOC7462054
gene_id:7493234	5245.74	0.413775	0.216917	1.90753	0.0564524	0.649216
gene_id:7462619,Genbank:XM_006378352.2	43.9754	-0.608599	0.319093	-1.90728	0.0564844	0.649216	uncharacterized LOC7462619
gene_id:18109810,Genbank:XM_024602842.1	43.9115	-1.28609	0.674361	-1.90713	0.0565039	0.649216	acetyl-CoA-benzylalcohol acetyltransferase
gene_id:7487753,Genbank:XM_002302648.3	623.592	-0.474118	0.248614	-1.90704	0.0565148	0.649216	uncharacterized calcium-binding protein At1g02270
gene_id:7466021,Genbank:XM_006381907.2	251.901	0.373704	0.196059	1.90608	0.0566398	0.649842	WD repeat-containing protein LWD1
gene_id:18098100,Genbank:XM_006384725.2	55.1239	-0.354513	0.186034	-1.90564	0.0566972	0.649842	transcription factor E2FB%2C transcript variant X1
gene_id:7475803,Genbank:XM_002325954.3	299.672	0.202221	0.106142	1.90519	0.0567559	0.649842	uncharacterized membrane protein At4g09580
gene_id:7461707,Genbank:XM_002301236.3	216.126	0.33391	0.17528	1.90502	0.0567781	0.649842	auxin-responsive protein SAUR36
gene_id:7487790,Genbank:XM_002301447.3	914.877	0.543997	0.285582	1.90487	0.0567968	0.649842	protein SENESCENCE-ASSOCIATED GENE 21%2C mitochondrial
gene_id:7470004,Genbank:XM_024599468.1	57.0659	0.372106	0.195349	1.90483	0.0568024	0.649842	phosphatidylinositol/phosphatidylcholine transfer protein SFH8%2C transcript variant X2
gene_id:7480078,Genbank:XM_002299903.3	1175.36	0.356891	0.187361	1.90483	0.0568025	0.649842	nuclear transcription factor Y subunit A-1
gene_id:7463686,Genbank:XM_024604770.1	983.188	-0.336747	0.176796	-1.90472	0.056817	0.649842	putative MO25-like protein At5g47540
gene_id:7455408,Genbank:XR_002977834.1	61.7664	-0.33763	0.177272	-1.90459	0.0568337	0.649842
gene_id:112328147,Genbank:XM_024604923.1	30.2137	-0.584887	0.307147	-1.90426	0.056877	0.650001	probable pectinesterase/pectinesterase inhibitor 51%2C transcript variant X2
gene_id:7457906,Genbank:XM_002312024.3	1160.81	-0.345717	0.181632	-1.90339	0.0569898	0.650382	ankyrin repeat-containing protein ITN1
gene_id:7460486,Genbank:XM_024595769.1	15.5959	-0.97605	0.512836	-1.90324	0.0570093	0.650382	polygalacturonase At1g48100
gene_id:18098314,Genbank:XM_006384967.2	160.862	0.558778	0.293645	1.9029	0.0570529	0.650382	protein DMP3
gene_id:7454566,Genbank:XM_024582474.1	34.4333	-0.418591	0.219986	-1.90281	0.0570654	0.650382	CBS domain-containing protein CBSCBSPB5%2C transcript variant X2
gene_id:7480003,Genbank:XM_024594321.1	18.6142	-0.625125	0.32853	-1.90279	0.0570677	0.650382	sec-independent protein translocase protein TatB%2C transcript variant X2
gene_id:7457376,Genbank:XM_024594285.1	75.0222	-0.392111	0.206121	-1.90234	0.0571272	0.650382	BTB/POZ domain-containing protein POB1%2C transcript variant X1
gene_id:7488382,Genbank:XM_002312387.3	166.455	-0.221203	0.116302	-1.90197	0.0571745	0.650382	uncharacterized LOC7488382%2C transcript variant X1
gene_id:112323229,Genbank:XM_024592857.1	232.29	-0.282395	0.148485	-1.90184	0.0571922	0.650382	eukaryotic peptide chain release factor GTP-binding subunit ERF3A-like%2C transcript variant X1
gene_id:7488865,Genbank:XM_002319992.3	333.369	0.391075	0.205634	1.9018	0.0571969	0.650382	uncharacterized LOC7488865
gene_id:7465200,Genbank:XM_006376512.2	18.5078	-0.52238	0.27471	-1.90157	0.0572276	0.650382	CBS domain-containing protein CBSX3%2C mitochondrial%2C transcript variant X1
gene_id:7462018,Genbank:XM_002321057.3	453.43	-0.609449	0.320537	-1.90134	0.057258	0.650382	probably inactive leucine-rich repeat receptor-like protein kinase At3g28040
gene_id:7465047,Genbank:XM_002300207.3	269.269	-0.849113	0.446597	-1.9013	0.057263	0.650382	uncharacterized LOC7465047
gene_id:18098403,Genbank:XM_006385062.2	70.2516	0.477737	0.251345	1.90072	0.0573388	0.650909	derlin-1
gene_id:7476691,Genbank:XM_024590004.1	1286.28	-0.144454	0.0760818	-1.89866	0.0576089	0.653639	casein kinase 1-like protein HD16
gene_id:7478830,Genbank:XM_002302665.3	17.8886	0.788944	0.415647	1.89811	0.0576817	0.653827	uncharacterized LOC7478830
gene_id:7474175,Genbank:XM_002314631.3	293.625	0.688296	0.362626	1.89809	0.0576846	0.653827	sulfate transporter 3.1
gene_id:7459225,Genbank:XM_002325437.3	2078.13	0.233052	0.122844	1.89714	0.0578101	0.65421	probable protein phosphatase 2C 33
gene_id:7477203,Genbank:XM_024611002.1	23.0681	-1.35302	0.713212	-1.89707	0.0578181	0.65421	late embryogenesis abundant protein D-29
gene_id:7497264,Genbank:XM_002302608.3	496.197	0.368933	0.19448	1.89703	0.0578246	0.65421	myb-related protein 308
gene_id:18099498,Genbank:XM_006383397.2	217.62	-0.384331	0.202606	-1.89693	0.0578366	0.65421	RNA-binding KH domain-containing protein RCF3%2C transcript variant X1
gene_id:7464653,Genbank:XM_002306712.3	656.008	-0.132417	0.0698274	-1.89635	0.0579143	0.654499	protein VACUOLELESS1
gene_id:18106824,Genbank:XM_024592646.1	161.389	-0.246832	0.130177	-1.89613	0.0579434	0.654499	uncharacterized GPI-anchored protein At1g61900
gene_id:7474216,Genbank:XM_002315743.3	104.529	-1.30106	0.686364	-1.89559	0.0580147	0.654499	photosystem I reaction center subunit II%2C chloroplastic
gene_id:18109720,Genbank:XM_006387945.2	34.2731	-0.403478	0.212878	-1.89535	0.0580458	0.654499	ethylene-responsive transcription factor ERF023
gene_id:7469630,Genbank:XM_002313871.3	1065.42	0.514801	0.271622	1.89528	0.0580548	0.654499	zinc finger protein ZAT10
gene_id:7462910,Genbank:XM_002302416.3	14.1675	-0.913556	0.48202	-1.89527	0.0580573	0.654499	protein JINGUBANG
gene_id:18106100,Genbank:XM_006373632.2	1057.8	0.22506	0.118766	1.89498	0.0580955	0.654499	transcription factor MYBC1
gene_id:7466316,Genbank:XM_002321047.3	323.691	-0.217079	0.114558	-1.89492	0.0581033	0.654499	protein PXR1
gene_id:7480416,Genbank:XM_002300526.2	15.2733	0.660651	0.348678	1.89473	0.0581283	0.654499	putative germin-like protein 2-1
gene_id:7490384,Genbank:XM_024611331.1	766.345	0.151172	0.0798187	1.89395	0.0582321	0.655334	probable E3 ubiquitin-protein ligase RHC2A
gene_id:7461956,Genbank:XR_002980920.1	645.611	-0.170782	0.0901931	-1.89351	0.05829	0.655533
gene_id:18101083,Genbank:XM_024605612.1	15.4045	-0.697801	0.368591	-1.89316	0.058337	0.655533	calcium-dependent protein kinase 28%2C transcript variant X2
gene_id:7480906,Genbank:XM_002312584.3	1169.38	0.338976	0.179101	1.89265	0.058405	0.655533	glutathione transferase GST 23
gene_id:7491751,Genbank:XM_002310394.3	6224.32	0.124579	0.0658254	1.89256	0.0584163	0.655533	probable fructokinase-4
gene_id:112328087,RFAM:RF01286,Genbank:XR_002982738.1	17.8302	-0.590083	0.311832	-1.89231	0.0584493	0.655533
gene_id:18107513,Genbank:XM_024589716.1	787.146	-0.456635	0.241314	-1.89229	0.0584525	0.655533	gene=LOC18107513
gene_id:7491890,Genbank:XM_024598280.1	454.623	-0.460842	0.243559	-1.89211	0.0584757	0.655533	CSC1-like protein At1g32090
gene_id:7457730,Genbank:XM_024587024.1	34.2754	-0.445976	0.235713	-1.89203	0.0584869	0.655533	CASP-like protein 4A3%2C transcript variant X2
gene_id:18104963,Genbank:XM_024584702.1	350.248	0.445282	0.235402	1.89158	0.0585464	0.655868	probable transcription factor KAN4
gene_id:7464319,Genbank:XM_024582239.1	18.8534	-0.654837	0.346314	-1.89087	0.0586412	0.656023	metal-nicotianamine transporter YSL3%2C transcript variant X1
gene_id:7471127,Genbank:XM_024594438.1	83.0373	-0.352764	0.186565	-1.89084	0.0586456	0.656023	rhodanese-like domain-containing protein 4A%2C chloroplastic
gene_id:7469881,Genbank:XM_024591833.1	47.0155	-0.420119	0.222201	-1.89072	0.0586621	0.656023	glutamate dehydrogenase 1%2C transcript variant X7
gene_id:18097310,Genbank:XM_006383757.2	423.78	-0.232778	0.123154	-1.89014	0.0587394	0.656023	ultraviolet-B receptor UVR8
gene_id:7478730,Genbank:XM_002313867.3	305.657	-0.160034	0.0846725	-1.89004	0.0587531	0.656023	histone deacetylase 6
gene_id:7468574,Genbank:XM_002314080.3	460.287	0.381428	0.201814	1.89	0.0587583	0.656023	uncharacterized LOC7468574
gene_id:18099418,Genbank:XM_024588914.1	40.8663	0.441004	0.233347	1.88991	0.0587704	0.656023	uncharacterized LOC18099418%2C transcript variant X2
gene_id:7469039,Genbank:XM_024607866.1	37.0788	-0.390677	0.206776	-1.88937	0.0588421	0.656023	coilin%2C transcript variant X1
gene_id:7466791,Genbank:XM_002309927.3	195.658	0.787703	0.416939	1.88925	0.0588579	0.656023	lanC-like protein GCL1
gene_id:7482908,Genbank:XM_002311491.3	1063.59	0.134497	0.0712046	1.88888	0.0589077	0.656023	plant UBX domain-containing protein 2
gene_id:7487192,Genbank:XM_002325739.3	718.487	0.454913	0.240893	1.88845	0.058966	0.656023	AAA-ATPase ASD%2C mitochondrial
gene_id:7491307,Genbank:XM_002320974.3	506.523	-0.214112	0.113385	-1.88836	0.0589776	0.656023	nucleolar protein 16
gene_id:7496416,Genbank:XM_024582005.1	223.659	0.27353	0.144893	1.88781	0.0590515	0.656023	protein yippee-like At4g27745%2C transcript variant X1
gene_id:18104737,Genbank:XM_024584534.1	490.492	0.284022	0.150452	1.88779	0.0590544	0.656023	putative disease resistance protein RGA3
gene_id:7490498,Genbank:XM_002325228.3	90.8201	0.27151	0.143837	1.88763	0.0590755	0.656023	pathogenesis-related homeodomain protein%2C transcript variant X1
gene_id:112324323,Genbank:XM_024586470.1	24.5317	0.694545	0.367975	1.88748	0.0590959	0.656023	uncharacterized LOC112324323%2C transcript variant X1
gene_id:7480409,Genbank:XM_002299000.3	1596.82	0.468839	0.248405	1.88739	0.0591073	0.656023	berberine bridge enzyme-like 15
gene_id:7478089,Genbank:XM_002299538.3	763.964	0.186141	0.0986434	1.88701	0.059159	0.656023	glyoxylate/hydroxypyruvate reductase HPR3
gene_id:18104324,Genbank:XM_006376085.2	195.479	0.279426	0.148082	1.88697	0.0591643	0.656023	uncharacterized LOC18104324
gene_id:7464283,Genbank:XM_002318401.3	3659.23	-0.127537	0.0675926	-1.88684	0.0591818	0.656023	importin subunit beta-1
gene_id:7460369,Genbank:XM_002322961.3	1517.61	-0.379555	0.201177	-1.88668	0.059204	0.656023	pyruvate decarboxylase 2
gene_id:112325451,Genbank:XM_024591979.1	29.1034	0.680304	0.360765	1.88573	0.0593318	0.656023	VAN3-binding protein
gene_id:18095617,Genbank:XM_006370237.2	3242.77	0.345519	0.183234	1.88567	0.0593395	0.656023	uncharacterized LOC18095617
[truncated: 60,009 more rows]

## Sheet: Sup.table-S4A
Supplementary Table S4A: PERMANOVA analysis highlighting significant differences on the overall metabolome of hormone treated plant tissues vs control plant tissues.
AE
	Df	Sum of Squares	Mean Squares	Psuedo-F	R2	P_value
Treatment	1	1.94008e+16	1.94008e+16	2.60546	0.0374976	0.047395	*
Tissue	2	3.00277e+17	1.50139e+17	20.1631	0.580372	9.999e-05	***
Treatment x Tissue	2	3.38932e+16	1.69466e+16	2.27587	0.0655083	0.046395	*
Residuals	22	1.63816e+17	7446193100000000	0.316622
Total	27	5.17387e+17	1
Leaf-AE
	Df	Sum of Squares	Mean Squares	Psuedo-F	R2	P_value
Treatment	1	3166613300000000	3166613300000000	0.874003	0.0885156	0.60684
Residuals	9	3.2608e+16	3623114300000000	0.911484
Total	10	3.57746e+16	1
Root-AE
	Df	Sum of Squares	Mean Squares	Psuedo-F	R2	P_value
Treatment	1	1.0881e+16	1.0881e+16	1.21119	0.147505	0.30997
Residuals	7	6.28864e+16	8983772600000000	0.852495
Total	8	7.37674e+16	1
Stem-AE
	Df	Sum of Squares	Mean Squares	Psuedo-F	R2	P_value
Treatment	1	3.89284e+16	3.89284e+16	3.41868	0.362968	0.059594	.
Residuals	6	6.83218e+16	1.1387e+16	0.637032
Total	7	1.0725e+17	1
AI
	Df	Sum of Squares	Mean Squares	Psuedo-F	R2	P_value
Treatment	1	1.1923e+16	1.1923e+16	1.66206	0.0587635	0.177682
Tissue	1	1.06297e+17	1.06297e+17	14.8178	0.523895	0.00019998	***
Treatment x Tissue	1	1.29415e+16	1.29415e+16	1.80404	0.0637832	0.147785
Residuals	10	7.17363e+16	7173626600000000	0.353558
Total	13	2.02898e+17	1
Leaf-AI
	Df	Sum of Squares	Mean Squares	Psuedo-F	R2	P_value
Treatment	1	7949516200000000	7949516200000000	1.084	0.134093	0.35366
Residuals	7	5.13343e+16	7333471100000000	0.865907
Total	8	5.92838e+16	1
Root-AI
	Df	Sum of Squares	Mean Squares	Psuedo-F	R2	P_value
Treatment	1	1.61468e+16	1.61468e+16	2.82088	0.360686	0.028571	*
Residuals	5	2.86201e+16	5724018100000000	0.639314
Total	6	4.47669e+16	1
Stem-AI
	Df	Sum of Squares	Mean Squares	Psuedo-F	R2	P_value
Treatment	1	8717718800000000	8717718800000000	1.01096	0.168186	0.4
Residuals	5	4.31162e+16	8623235100000000	0.831814
Total	6	5.18339e+16	1

## Sheet: Sup.table-S4B
Supplementary Table S4B: Metabolite abundances from LCMS &GCMS analysis of auxin enhancer (AE) treated plant tissues (leaf, stem and root) vs control. Data averaged from n= 3-6 biological replicates with 3 technical replicates and the standar errors were calculated. ANOVA was used to assess statistical significance between treatment vs control and those significant p-values were highlighted in gr…
		Leaf																					Stem																					Root
		LCMS - AE leaf vs Control Leaf										GCMS - AE leaf vs Control Leaf											LCMS - AE stem vs Control Stem										GCMS - AE stem vs Control Stem											LCMS - AE Root vs Control Root
			A.E_Mean	A.E_SE	Control-AE_Mean	Control-AE_SE	F	P_value	P.ajusted.BH	AE up/down			A.E_Mean	A.E_SE	Control-AE_Mean	Control-AE_SE	F	P_value	P.ajusted.BH	AE up/down				A.E_Mean	A.E_SE	Control-AE_Mean	Control-AE_SE	F	P_value	P.ajusted.BH	AE up/down			A.E_Mean	A.E_SE	Control-AE_Mean	Control-AE_SE	F	P_value	P.ajusted.BH	AE up/down				A.E_Mean	A.E_SE	Control-AE_Mean	Control-AE_SE	F
		Unk_Potential_Zeatin_C00371_218.104724MZ.St_2.06RT.St_NEG_LCMS	32543.7	298.047	0	0	9754.7	5.67243e-15	9.8295e-12	AE up		No.direct.match..1550.07_GCMS_SSA_Auxin_Poplar_11Day_52_T_AE_04_Root.CDF_32...448388..D.allose.1..17.278..	2.34158e+06	165934	0	0	127.446	3.4094e-06	0.000893761	AE up			X4.Hydroxybenzoic.acid_C00156_137.024424MZ.St_5RT.St_NEG_LCMS	638287	3243.51	41415	9901.69	3281.54	1.90103e-09	1.86e-06	AE up		Unk_potential_N.formylglycine.2_11.53RT.St_0.61Sc_13.2Av.RT_86.74Avg.SN_39Hits_GCMS	1.84822e+06	50218.7	0	0	1053.5	6.81724e-09	1.96336e-06	AE up			X4.Hydroxybenzoic.acid_C00156_137.024424MZ.St_5RT.St_NEG_LCMS	0	0	469303	25433.5	441.367
		L.PHENYLALANINE.Peak.2_C00079_164.071704MZ.St.NEG_2.185RT.St.NEG_166.08626MZ.St.POS_2.19RT.St.POS_LCMS	2.63553e+06	170325	839337	285983	31.6	0.000325254	0.0100135	AE up		Unk_potential_oxalic.acid_7.97RT.St_0.77Sc_7.98Av.RT_30.44Avg.SN_51Hits_GCMS	6.07899e+06	326716	1.78192e+06	76739.5	108.319	6.29409e-06	0.000893761	AE up			Unk_Potential_3.DEHYDROSHIKIMATE_C02637_171.029894MZ.St_1.45RT.St_NEG_LCMS	172544	5513.06	0	0	979.521	7.06806e-08	2.7662e-05	AE up		Unk_potential_D.sphingosine.3_22.53RT.St_0.71Sc_22.41Av.RT_52.14Avg.SN_50Hits_GCMS	1.36512e+07	240400	1.58849e+07	275667	37.5377	0.0004783	0.0275501	AE down			Unk_Potential_3.HYDROXY.3.METHYLGLUTARATE_C03761_163.06011MZ.St_1.85RT.St_POS_LCMS	125276	4439.18	217883	2888.23	269.925
		Unk_Potential_3.4.DIHYDROXYPHENYLACETATE_C01161_167.034984MZ.St_3.51RT.St_NEG_LCMS	107.786	18.1765	0	0	28.7713	0.000453991	0.0127781	AE up		No.match..2053.49_GCMS_SSA_Auxin_Poplar_11Day_35_T_AE_05_Leaf.CDF_16	0	0	1.67761e+06	277082	58.6522	5.96976e-05	0.00565137	AE down			PROPENOATE_C00511_71.013854MZ.St_9.73RT.St_NEG_LCMS	55696.4	2463.65	9508.25	2418.42	178.998	1.07934e-05	0.000777455	AE up		D.saccharic.acid_19.93RT.St_0.88Sc_18.96Av.RT_85.64Avg.SN_49Hits_GCMS	3.56511e+06	70104.4	4.44563e+06	156384	30.7853	0.00086132	0.0413434	AE down			PYRIDOXAL_C00250_168.06552MZ.St_1.37RT.St_POS_LCMS	50979.5	1817.63	86833.4	1886.78	183.802
		Unk_Potential_4.COUMARATE_C00811_165.05463MZ.St_9.43RT.St_POS_LCMS	25786.8	1727.35	37429.1	1608.74	23.5497	0.000904808	0.0210659	AE down		L.glutamic.acid.2_14.4RT.St_0.95Sc_14.47Av.RT_337.74Avg.SN_50Hits_GCMS	1.4781e+07	270527	1.8648e+07	549675	49.3213	0.000110095	0.00781676	AE down			GLYCEROL_C00116_93.05463MZ.St_1.34RT.St_POS_LCMS	669.013	119.087	2197.58	44.4091	144.641	2.00478e-05	0.00122594	AE down		Unk_potential_N.gamma.acetyl.N.2.formyl.5.methoxykynurenamine.3_21.78RT.St_0.67Sc_21.61Av.RT_209.8Avg.SN_48Hits_GCMS	6.96891e+06	309800	8.84275e+06	227575	21.4952	0.00237998	0.0769709	AE down			Umbelliferone_C09315_161.024424MZ.St.NEG_9.625RT.St.NEG_163.03898MZ.St.POS_9.63RT.St.POS_LCMS	233522	3729.1	143543	5917.21	180.357
		GLYCERATE_C00258_105.019334MZ.St_1.58RT.St_NEG_LCMS	109354	7767.67	155253	5116.64	22.1581	0.00110882	0.024512	AE down		No.match..2734.75_GCMS_SSA_Auxin_Poplar_11Day_38_T_AE_01_Leaf.CDF_11	4.36593e+06	177979	2.91145e+06	92847	38.5467	0.00025701	0.0145982	AE up			Unk_Potential_GLUTARATE_C00489_131.034984MZ.St_1.775RT.St_NEG_LCMS	37271.8	1434.15	17119.4	969.623	135.511	2.42083e-05	0.00141408	AE up		quinic.acid_17.34RT.St_0.97Sc_17.35Av.RT_506.77Avg.SN_50Hits_GCMS	1.43962e+08	7.38252e+06	1.8906e+08	6.79798e+06	19.2374	0.00321077	0.09247	AE down			Anethole_C10428_149.09608MZ.St_17.85RT.St_POS_LCMS	8545.73	172.979	24372.8	1362.54	170.332
		ETHANOLAMINE.PHOSPHATE_C00346_142.02638MZ.St_1.39RT.St_POS_LCMS	0	0	503.161	130.864	18.1432	0.00211276	0.040106	AE down		Unk_potential_D.ribulose.5.phosphate.2_19.94RT.St_0.73Sc_19.94Av.RT_46.29Avg.SN_43Hits_GCMS	153082	28378.3	431409	41931.5	32.8631	0.000437631	0.0207145	AE down			Unk_Potential_SUCCINATE_C00042_119.03389MZ.St_1.41RT.St_POS_LCMS	16744.7	526.294	10083.5	239.684	132.676	2.57323e-05	0.00147431	AE up		dehydroascorbic.acid.2_17.14RT.St_0.87Sc_17.18Av.RT_301.17Avg.SN_49Hits_GCMS	3.92258e+06	153206	1.40923e+07	4.07257e+06	8.06423	0.0250533	0.400853	AE down			UROCANATE_C00785_139.05021MZ.St_1.33RT.St_POS_LCMS	22710.8	1507.26	45814.5	1203.12	132.202
		GLYCERALDEHYDE_C00577_89.024424MZ.St_1.77RT.St_NEG_LCMS	571575	12517	629914	5199.09	15.9399	0.00314592	0.0529265	AE down		No.direct.match..1373.79_GCMS_SSA_Auxin_Poplar_11Day_51_T_AI_02_Root.CDF_18...8299..acetol..2..15.293..	252152	6027.16	169073	17584.6	27.6059	0.000769963	0.0312385	AE up			Unk_Potential_Zeatin_C00371_218.104724MZ.St_2.06RT.St_NEG_LCMS	59040	5534.06	0	0	113.816	4.00022e-05	0.00204203	AE up		Unk_potential_melezitose_29.88RT.St_0.69Sc_29.59Av.RT_13.14Avg.SN_33Hits_GCMS	1.02284e+06	164157	1.76087e+06	225532	7.37215	0.0299741	0.411073	AE down			Unk_Potential_Fumaric.acid_C00122_117.01823MZ.St_1.79RT.St_POS_LCMS	19975.7	759.487	11956.8	518.967	67.73
		BETAINE_C00719_116.071704MZ.St_1.34RT.St_NEG_LCMS	0	0	1214.11	347.726	14.9618	0.0038001	0.0604924	AE down		No.match..2186.69_GCMS_SSA_Auxin_Poplar_11Day_52_T_AE_04_Root.CDF_168	1.84672e+06	141747	2.58696e+06	113605	13.8858	0.00581795	0.206537	AE down			X3.DEHYDROSHIKIMATE_C02637_171.029894MZ.St_1.45RT.St_NEG_LCMS	212651	22543	2189.39	454.7	87.1257	8.56797e-05	0.00339853	AE up		Unk_potential_glucoheptonic.acid.3_20.91RT.St_0.63Sc_21.02Av.RT_40.44Avg.SN_46Hits_GCMS	828600	18224.6	753903	25835.8	5.92354	0.0451658	0.450625	AE up			Mangiferin_C10077_423.09218MZ.St_1.37RT.St_POS_LCMS	3744.84	547.881	9305.98	637.571	44.2106
		Isorhamnetin_C10084_315.051024MZ.St.NEG_13.645RT.St.NEG_317.06558MZ.St.POS_13.65RT.St.POS_LCMS	26221.3	9378.1	100220	18225.6	14.4803	0.00418317	0.0648873	AE down		Unk_potential_xylitol_15.7RT.St_0.85Sc_15.65Av.RT_15.21Avg.SN_50Hits_GCMS	193685	40377.2	374441	26771.4	10.908	0.0108149	0.341271	AE down			Rhapontin_C10288_419.134724MZ.St.NEG_10.64RT.St.NEG_421.14928MZ.St.POS_10.64RT.St.POS_LCMS	413341	43187.7	13037.8	1192.97	85.8476	8.93381e-05	0.00352311	AE up		Unk_potential_galactinol.2_26.48RT.St_0.79Sc_26.33Av.RT_22.83Avg.SN_44Hits_GCMS	1.57697e+06	157558	1.08077e+06	115005	5.84543	0.0462459	0.450625	AE up			Hypoxanthine_C00262_137.04578MZ.St_1.4RT.St_POS_LCMS	13923.1	111.653	12430.2	212.213	43.9034
		ASPARTATE_C00049_132.030234MZ.St.NEG_1.41RT.St.NEG_134.04479MZ.St.POS_1.41RT.St.POS_LCMS	704540	24726.1	552543	33329.2	13.9818	0.004631	0.0698681	AE up		Unk_potential_linoleic.acid_20.4RT.St_0.78Sc_20.43Av.RT_35.8Avg.SN_51Hits_GCMS	2.07336e+06	223153	1.11881e+06	138058	10.1555	0.0128659	0.365392	AE up			Sugars.Monosaccharides.Pentoses..RIBOSE._C00121_149.045524MZ.St_1.34RT.St_NEG_LCMS	216769	18299.2	48632.4	8715.89	68.8121	0.000166304	0.00558868	AE up		Unk_potential_L.asparagine.2_14.98RT.St_0.61Sc_15.21Av.RT_27.52Avg.SN_47Hits_GCMS	404811	92845.7	659327	25743.3	5.58698	0.0500695	0.450625	AE down			CITRATE_C00158_191.019734MZ.St_1.78RT.St_NEG_LCMS	6.34444e+06	164747	1.95303e+06	796085	36.8172
		Unk_Potential_6.Phosphogluconic.acid_C00345_275.017324MZ.St_1.545RT.St_NEG_LCMS	97287	23884.3	0	0	13.5749	0.00504089	0.0740266	AE up		No.match..3814.74_GCMS_SSA_Auxin_Poplar_11Day_24_C_AI_01_Stem.CDF_2	6.26684e+06	245108	4.4661e+06	663220	8.79287	0.0180005	0.409333	AE up			Unk_Potential_1.AMINOCYCLOPROPANE.1.CARBOXYLATE_C01234_100.040404MZ.St_1.29RT.St_NEG_LCMS	30579.9	4162.84	0	0	53.9625	0.000325593	0.00905875	AE up		Unk_potential_D.sphingosine.2_22.36RT.St_0.71Sc_22.25Av.RT_578.18Avg.SN_49Hits_GCMS	9.86102e+07	3.47094e+06	1.0772e+08	794120	5.195	0.0566985	0.494824	AE down			Glycine_C00037_76.0393MZ.St_1.31RT.St_POS_LCMS	1571.53	28.9664	4600.91	587.499	34.3276
		Epicatechin_C09727_291.08628MZ.St_8.08RT.St_POS_LCMS	8403.27	1446.26	2381.39	429.806	13.396	0.00523504	0.0758674	AE up		No.match..3567.32_GCMS_SSA_Auxin_Poplar_11Day_52_T_AE_04_Root.CDF_143	3.95316e+06	187002	2.20532e+06	688964	8.69593	0.0184571	0.409333	AE up			Alanine_C00041_88.0404MZ.St.NEG_1.3RT.St.NEG_90.05495MZ.St.POS_1.3RT.St.POS_LCMS	780807	73632.2	235743	17983	51.7127	0.000365757	0.00985311	AE up		loganin_25.96RT.St_0.81Sc_25.99Av.RT_121.57Avg.SN_45Hits_GCMS	3.20339e+06	254293	4.34899e+06	490761	4.87993	0.0628848	0.499255	AE down			Unk_Potential_6.Phosphogluconic.acid_C00345_275.017324MZ.St_1.545RT.St_NEG_LCMS	0	0	1.26711e+06	277345	27.058
		Aconitic.Acid_C00417_173.009158MZ.St_1.825RT.St_NEG_LCMS	317503	28299.2	623339	90229.8	12.2871	0.00666782	0.0884909	AE down		Unk_potential_X3.hydroxypropanoic.acid.2_13.85RT.St_0.67Sc_13.78Av.RT_33.74Avg.SN_50Hits_GCMS	719199	51355	446269	85338.5	8.58928	0.0189764	0.409333	AE up			Unk_Potential_ADENINE_C00147_136.06178MZ.St_1.35RT.St_POS_LCMS	25161.1	196.317	8990.79	2399.72	45.1041	0.000529725	0.0126305	AE up		Unk_potential_taxifolin_26.19RT.St_0.72Sc_26.05Av.RT_11.47Avg.SN_47Hits_GCMS	971725	47484.9	1.11488e+06	43998	4.66562	0.0676074	0.499255	AE down			SALICYLATE_C00805_137.024424MZ.St.NEG_11.39RT.St.NEG_139.03898MZ.St.POS_11.39RT.St.POS_LCMS	940342	59036.9	1.42798e+06	76672.1	26.374
		Unk_Potential_Gallic.acid_C01424_171.02878MZ.St_1.67RT.St_POS_LCMS	183820	3570.28	167504	3060.72	11.4682	0.00804401	0.098759	AE up		D.mannose.2_17.83RT.St_0.9Sc_17.73Av.RT_96.63Avg.SN_51Hits_GCMS	9.2018e+06	579448	1.14939e+07	408156	8.35598	0.0201784	0.409333	AE down			SUCCINATE.Peak.1_C00042_117.019334MZ.St.NEG_1.405RT.St.NEG_119.03389MZ.St.POS_1.41RT.St.POS_LCMS	572730	69214.5	120548	8451.64	42.0538	0.000639126	0.0145426	AE up		Unk_potential_D.glucuronic.acid.1.M._18.15RT.St_0.68Sc_18.17Av.RT_190.42Avg.SN_48Hits_GCMS	3.79975e+06	104226	6.47905e+06	1.44382e+06	4.4255	0.0734702	0.521485	AE down			Unk_Potential_O.PHOSPHO.L.SERINE_C01005_186.01621MZ.St_1.54RT.St_POS_LCMS	9483.73	467.929	6194.12	421.906	25.8372
		CREATINE_C00300_132.07676MZ.St_1.32RT.St_POS_LCMS	22026.6	219.772	16970.8	1824.95	9.21874	0.0141035	0.14209	AE up		Unk_potential_pantothenic.acid.2_18.37RT.St_0.69Sc_18.55Av.RT_36.95Avg.SN_48Hits_GCMS	321840	24167.7	543751	91968.9	7.94393	0.022546	0.41263	AE down			Benzoic.acid_C00180_121.029505MZ.St.NEG_10.955RT.St.NEG_123.04406MZ.St.POS_10.96RT.St.POS_LCMS	6.48929e+07	4.33225e+06	3.08569e+07	4.30626e+06	31.0474	0.00141695	0.0256735	AE up		Unk_potential_valproic.acid.glucuronide_21.97RT.St_0.68Sc_22.09Av.RT_172.09Avg.SN_49Hits_GCMS	1.56059e+07	1.9971e+06	2.3845e+07	4.01399e+06	3.8663	0.0899816	0.535514	AE down			N.ACETYL.DL.SERINE_C00979_148.06044MZ.St_1.45RT.St_POS_LCMS	2.49287e+06	164674	3.73701e+06	205747	22.9244
		L.METHIONINE_C00073_150.05833MZ.St_1.37RT.St_POS_LCMS	42877.5	8242.46	214037	61935.6	9.13009	0.0144418	0.143943	AE down		No.match..1666.87_GCMS_SSA_Auxin_Poplar_11Day_53_Blank06.CDF_48	1.77631e+06	62925.3	1.2246e+06	228652	7.83235	0.0232468	0.41263	AE up			Unk_Potential_Shikimic.acid_C00493_175.0601MZ.St_1.38RT.St_POS_LCMS	42402.5	6544.99	90973.1	5967.75	30.071	0.00153808	0.027167	AE down		Malic.acid_12.79RT.St_0.73Sc_12.72Av.RT_179.04Avg.SN_51Hits_GCMS	6.86972e+06	2.22197e+06	3.99679e+07	1.90307e+07	3.83394	0.0910815	0.535514	AE down			Unk_Potential_ASCORBATE_C00072_177.03937MZ.St_1.36RT.St_POS_LCMS	321.44	59.7695	0	0	22.4955
		Unk_Potential_5.HYDROXY.L.TRYPTOPHAN_C00643_221.09207MZ.St_1.4RT.St_POS_LCMS	45127.5	8033.69	19013.6	729.27	8.59772	0.0166975	0.154258	AE up		Sucrose_24.41RT.St_0.99Sc_24.37Av.RT_540.6Avg.SN_50Hits_GCMS	2.61091e+08	3.65324e+06	1.94298e+08	3.10022e+07	7.17777	0.0279635	0.467154	AE up			Gibberellin.A3_C01699_345.134324MZ.St_9.855RT.St_NEG_LCMS	46535.3	8697.15	0	0	28.6293	0.00174356	0.0294548	AE up		shikimic.acid_16.43RT.St_0.75Sc_16.67Av.RT_364.04Avg.SN_49Hits_GCMS	2.83441e+07	1.40082e+06	4.6605e+07	1.05089e+07	3.80155	0.0922007	0.535514	AE down			Sugars.Disaccharides..SUCROSE._C00089_341.108935MZ.St_1.345RT.St_NEG_LCMS	916089	386626	3.13087e+06	193954	22.1749
		Unk_Potential_Pelargonidin.Chloride_C05904_272.06788MZ.St_10.64RT.St_POS_LCMS	201567	4627.31	238003	12616.8	8.51689	0.017077	0.157165	AE down		D.allose.1_17.28RT.St_0.73Sc_17.22Av.RT_78.68Avg.SN_50Hits_GCMS	967648	138773	1.47856e+06	117291	6.74683	0.0317426	0.500827	AE down			SORBATE_CA1411_111.045154MZ.St.NEG_11.02RT.St.NEG_113.05971MZ.St.POS_11.02RT.St.POS_LCMS	145584	8445.71	58965	15326.6	24.5002	0.00257853	0.0385663	AE up		Unk_potential_leucrose_24.98RT.St_0.84Sc_24.87Av.RT_68.15Avg.SN_48Hits_GCMS	4.74687e+06	280331	5.42147e+06	158577	3.77861	0.093004	0.535514	AE down			Phloroglucinol.Peak.2_C02183_127.03898MZ.St.POS_1.43RT.St.POS_125.024424MZ.St.NEG_1.875RT.St.NEG_LCMS	2.1844e+06	68990.2	3.08311e+06	206164	20.7586
		Unk_Potential_2.Deoxy.D.Ribose_C01801_133.050631MZ.St_1.4RT.St_NEG_LCMS	39813.4	8084.57	65407.2	1996.79	7.87941	0.0204762	0.175546	AE down		No.match..1451.83_GCMS_SSA_Auxin_Poplar_11Day_22_T_AI_03_Leaf.CDF_9	1.43659e+07	587552	1.65623e+07	586039	6.39726	0.0352949	0.527566	AE down			Unk_Potential_3.HYDROXY.3.METHYLGLUTARATE_C03761_161.045554MZ.St_1.845RT.St_NEG_LCMS	237402	31834.5	68835.4	12284.1	24.4042	0.00260377	0.0387954	AE up		No.direct.match..1429.59_GCMS_SSA_Auxin_Poplar_11Day_52_T_AE_04_Root.CDF_5...6912..xylitol..15.701..	3.37275e+06	364379	5.93156e+06	1.43113e+06	3.73998	0.0943784	0.535514	AE down			X5.6.DIHYDROURACIL_C00429_113.035654MZ.St_1.355RT.St_NEG_LCMS	230.541	47.9058	0	0	18.0125
		Inosine_C00294_267.073504MZ.St_1.41RT.St_NEG_LCMS	23753.8	7666.91	0	0	7.85374	0.0206298	0.176349	AE up		No.direct.match..938.24_GCMS_SSA_Auxin_Poplar_11Day_52_T_AE_04_Root.CDF_134...PNNLMET0037..IS.benzoic.acid.d5..9.687..	1.6632e+06	158307	1.00577e+06	230342	5.9766	0.0402676	0.567722	AE up			Unk_Potential_PYRUVIC.ALDEHYDE_C00546_71.013854MZ.St_1.38RT.St_NEG_LCMS	190789	35959	19247.2	2190.77	22.6734	0.00312105	0.0438853	AE up		No.direct.match..2118.88_GCMS_SSA_Auxin_Poplar_11Day_52_T_AE_04_Root.CDF_174...5280335..D.sphingosine..3..22.527..	2.64384e+07	447222	3.02418e+07	602506	26.9285	0.00126788	0.0521643	AE down			X1.AMINOCYCLOPROPANE.1.CARBOXYLATE_C01234_100.040404MZ.St.NEG_1.29RT.St.NEG_102.05496MZ.St.POS_1.29RT.St.POS_LCMS	100189	6855.67	149502	10393.3	16.9156
		X2.HYDROXYBUTYRIC.ACID_C05984_103.040064MZ.St_2.11RT.St_NEG_LCMS	3283.19	473.287	7056.24	1412.38	7.49579	0.0229283	0.187793	AE down		No.direct.match..993.73_GCMS_SSA_Auxin_Poplar_11Day_52_T_AE_04_Root.CDF_101...444266..maleic.acid..10.323..	2.55035e+08	7.923e+06	3.54309e+08	5.0592e+07	5.80477	0.042554	0.567722	AE down			Unk_Potential_2.Hydroxybutyric.acid_C05984_105.05462MZ.St_1.95RT.St_POS_LCMS	953.844	15.9885	418.991	115.064	21.1974	0.00367628	0.0491048	AE up		No.direct.match..2282.14_GCMS_SSA_Auxin_Poplar_11Day_52_T_AE_04_Root.CDF_194...11333..lactulose.1..23.867..	1.69298e+07	475630	1.98857e+07	1.37453e+06	4.9977	0.0604733	0.499255	AE down			Unk_Potential_CAFFEATE_C01197_181.04954MZ.St_7.12RT.St_POS_LCMS	86.6229	7.93001	47.0848	4.05635	16.7113
		D.GLUCONO.1.5.LACTONE_C00198_177.040464MZ.St.NEG_1.445RT.St.NEG_179.05502MZ.St.POS_1.45RT.St.POS_LCMS	10621.2	2444.15	29265	6965.55	7.42157	0.0234439	0.190589	AE down		No.direct.match..1429.59_GCMS_SSA_Auxin_Poplar_11Day_52_T_AE_04_Root.CDF_5...6912..xylitol..15.701..	1.02903e+07	183182	1.46397e+07	2.29693e+06	5.64712	0.0447989	0.567722	AE down			Sugars.Alcohol.Pentoses..XYLITOL._C00379_151.061204MZ.St_1.34RT.St_NEG_LCMS	25084.9	5728.17	0	0	19.1775	0.00467217	0.0571239	AE up		No.direct.match..2415.47_GCMS_SSA_Auxin_Poplar_11Day_52_T_AE_04_Root.CDF_227...5460935..turanose.1..24.81..	1.02023e+07	432794	1.24444e+07	498156	11.6298	0.011284	0.232129	AE down			Unk_Potential_Sugars.Disaccharides..SUCROSE._C00089_341.108935MZ.St_1.345RT.St_NEG_LCMS	1.01906e+06	153512	2.21803e+06	269355	16.6634
		Unk_Potential_DIETHYL.2.METHYL.3.OXOSUCCINATE_C04067_203.09141MZ.St_13.95RT.St_POS_LCMS	0	0	314.117	127.746	7.42041	0.0234521	0.190589	AE down		No.match..1459.70_GCMS_SSA_Auxin_Poplar_11Day_53_Blank06.CDF_23	3.30416e+06	106745	3.73483e+06	157509	5.56833	0.0459775	0.567722	AE down			Sugars.Monosaccharides.Hexoses..GLUCOSE._C00031_179.056114MZ.St_1.31RT.St_NEG_LCMS	1.52542e+06	123870	779047	121078	18.567	0.00504326	0.0602983	AE up		No.direct.match..2532.72_GCMS_SSA_Auxin_Poplar_11Day_52_T_AE_04_Root.CDF_203...439559..palatinose..25.482..	1.72065e+07	889100	2.14907e+07	2.21785e+06	3.81515	0.0917285	0.535514	AE down			ADENOSINE_C00212_268.10404MZ.St_1.38RT.St_POS_LCMS	70062.8	374.133	50479.6	5790.75	14.7229
		Unk_Potential_2.METHYLMALEATE_C02226_131.03389MZ.St_2.06RT.St_POS_LCMS	9268.51	1838.8	18541.6	3088.34	7.22351	0.0248918	0.196702	AE down		No.match..1990.75_GCMS_SSA_Auxin_Poplar_11Day_52_T_AE_04_Root.CDF_178	1.72095e+06	51623.6	1.36503e+06	176472	5.36132	0.049268	0.583004	AE up			Taxifolin_C01617_303.051024MZ.St_10.13RT.St_NEG_LCMS	818786	166946	88983.4	30650.5	18.4868	0.00509484	0.0607912	AE up		No.direct.match..2643.56_GCMS_SSA_Auxin_Poplar_11Day_52_T_AE_04_Root.CDF_222...PNNLMET0079..melibiose.1.M...26.109..	1.22558e+06	19578.7	1.47951e+06	129371	4.81033	0.0643696	0.499255	AE down			D.GLUCONO.1.5.LACTONE_C00198_177.040464MZ.St.NEG_1.445RT.St.NEG_179.05502MZ.St.POS_1.45RT.St.POS_LCMS	14529.2	1021.69	7778.54	1534.23	14.4306
		Unk_Potential_XANTHINE_C00385_153.04071MZ.St_1.83RT.St_POS_LCMS	116.528	29.9468	25.2005	10.6955	7.01311	0.0265532	0.20334	AE up		No.match..2945.77_GCMS_SSA_Auxin_Poplar_11Day_33_T_AE_01_Stem.CDF	1.456e+06	302937	594631	68448.2	5.07079	0.0544107	0.618105	AE up			TYRAMINE_C00483_138.09134MZ.St_1.34RT.St_POS_LCMS	1763.34	127.963	1153.78	65.5133	17.9788	0.00543891	0.0630214	AE up		No.direct.match..2662.52_GCMS_SSA_Auxin_Poplar_11Day_52_T_AE_04_Root.CDF_238...439451..galactinol.2..26.479..	702572	88291.1	439910	18605.8	6.70494	0.0359767	0.43172	AE up			D.GLUCOSAMINE.6.PHOSPHATE_C00352_260.05299MZ.St_1.41RT.St_POS_LCMS	18124	2935.94	31131.3	1135.55	14.0089
		SN.GLYCEROL.3.PHOSPHATE_C00093_173.02098MZ.St_1.55RT.St_POS_LCMS	5984.18	1613.87	1403.8	42.8057	6.58732	0.0303577	0.21841	AE up		No.match..1935.43_GCMS_SSA_Auxin_Poplar_11Day_12_T_AE_06_Leaf.CDF_7	494739	53528.2	311343	62986.5	4.83492	0.0591003	0.645557	AE up			LUMICHROME_C01727_243.08766MZ.St_11.03RT.St_POS_LCMS	2879.97	301.762	1531.26	105.96	17.7833	0.00557959	0.0635125	AE up		No.direct.match..2683.64_GCMS_SSA_Auxin_Poplar_11Day_52_T_AE_04_Root.CDF_226...PNNLMET0079..melibiose.2..26.361..	88317.1	4586.68	175988	34577.2	8.09625	0.0248519	0.400853	AE down			Unk_Potential_Sugars.Hexoses.Phosphate..FRUCTOSE.6.PHOSPHATE._C00085_261.037MZ.St_1.62RT.St_POS_LCMS	2.79826e+06	221404	3.75162e+06	57352.9	13.8628
		Unk_Potential_N.FORMYLGLYCINE_CA1268_104.03422MZ.St_1.41RT.St_POS_LCMS	4990.71	1508.8	750.541	276.303	6.3205	0.0330896	0.22962	AE up		Unk_potential_D.glucosaminic.acid.1_18.46RT.St_0.68Sc_18.44Av.RT_25.72Avg.SN_51Hits_GCMS	1.66121e+06	395892	540134	205485	4.63287	0.0635363	0.668308	AE up			PYRUVIC.ALDEHYDE_C00546_71.013854MZ.St_1.38RT.St_NEG_LCMS	187305	37447.2	29704.8	8192.87	16.9031	0.00627689	0.0686221	AE up		No.direct.match..3066.40_GCMS_SSA_Auxin_Poplar_11Day_28_C_AI_04_Leaf.CDF...192826..maltotriose.1..29.274..	2.06193e+06	8743.06	1.68951e+06	55657.8	55.7459	0.000141258	0.0135607	AE up			Unk_Potential_2.HYDROXYBUTYRIC.ACID_C05984_103.040064MZ.St_2.11RT.St_NEG_LCMS	1902.27	315.976	487.685	158.589	13.5417
		Unk_Potential_N.ACETYL.L.ALANINE_C01073_132.06552MZ.St_1.59RT.St_POS_LCMS	5748.91	1004.91	2873.09	429.092	5.97446	0.0371038	0.244869	AE up		No.match..2837.61_GCMS_SSA_Auxin_Poplar_11Day_52_T_AE_04_Root.CDF_141	1.51773e+06	104174	2.14038e+06	335674	4.4368	0.0682576	0.692327	AE down			Fisetin_C10041_285.040424MZ.St.NEG_10.13RT.St.NEG_287.05498MZ.St.POS_10.13RT.St.POS_LCMS	1.78978e+06	396876	168711	36424.7	16.5445	0.00659448	0.0712056	AE up		No.direct.match..3218.30_GCMS_SSA_Auxin_Poplar_11Day_11_C_AI_03_Stem.CDF_9...PNNLMET0101..raffinose..29.942..	2.99169e+06	967025	0	0	7.44413	0.0294068	0.411073	AE up			X3.AMINO.5.HYDROXYBENZOIC.ACID_C12107_154.04988MZ.St_1.39RT.St_POS_LCMS	3035.73	19.4361	3514.21	147.202	13.3099
		X4.PYRIDOXATE_C00847_184.06044MZ.St_1.37RT.St_POS_LCMS	5757.92	1115.26	10456.4	1735.85	5.55317	0.0428452	0.264948	AE down		No.direct.match..2544.88_GCMS_SSA_Auxin_Poplar_11Day_38_T_AE_01_Leaf.CDF_19...439193..isomaltose.1..25.625..	283207	49873.7	1.00897e+06	467825	3.74433	0.0890272	0.818839	AE down			N.PAI..METHYL.L.HISTIDINE_C01152_170.09241MZ.St_1.34RT.St_POS_LCMS	1843.86	457.638	0	0	16.2336	0.0068874	0.07306	AE up		No.match..1096.43_GCMS_SSA_Auxin_Poplar_11Day_52_T_AE_04_Root.CDF_85	0	0	1.6791e+06	585120	10.675	0.0137261	0.263541	AE down			X5.OXO.L.PROLINE_C01879_128.035314MZ.St_1.77RT.St_NEG_LCMS	22341.6	1670.53	32098.2	2173.66	13.161
		Unk_Potential_Mevalonic.acid.5.phosphate_C01107_229.04718MZ.St_1.77RT.St_POS_LCMS	140.678	35.3026	48.4639	4.88842	5.51206	0.0434631	0.267598	AE up		No.match..3401.03_GCMS_SSA_Auxin_Poplar_11Day_14_T_AI_02_Leaf.CDF_4	2.59352e+06	193960	1.96303e+06	275869	3.73792	0.0892553	0.818839	AE up			Unk_Potential_Sugars.Hexoses.Phosphate..FRUCTOSE.6.PHOSPHATE._C00085_259.022444MZ.St_1.62RT.St_NEG_LCMS	449774	11829.4	245641	54618.8	13.3425	0.0106715	0.0969125	AE up		No.match..1323.33_GCMS_SSA_Auxin_Poplar_11Day_53_Blank06.CDF_67	630863	57148	880403	93204.9	5.71259	0.0481615	0.450625	AE down			Unk_Potential_2.AMINOPHENOL_C01987_110.06004MZ.St_1.39RT.St_POS_LCMS	13879.7	4015.45	31069.6	1790.68	12.7344
		D.SACCHARIC.ACID_C00818_209.030291MZ.St_1.51RT.St_NEG_LCMS	292712	8645.31	393648	46561.9	5.48373	0.0438953	0.269595	AE down		No.match..3423.47_GCMS_SSA_Auxin_Poplar_11Day_03_C_AE_03_Stem.CDF_2	380728	157817	0	0	3.7248	0.0897242	0.818839	AE up			Unk_Potential_S..5..ADENOSYL..L.HOMOCYSTEINE_C00021_383.114314MZ.St_1.745RT.St_NEG_LCMS	0	0	174451	47916.3	13.255	0.0108253	0.0976192	AE down		No.match..1341.96_GCMS_SSA_Auxin_Poplar_11Day_52_T_AE_04_Root.CDF_7	2.22895e+06	42271.2	1.83783e+06	35998.9	46.3953	0.000250596	0.0180429	AE up			Unk_Potential_3.HYDROXY.3.METHYLGLUTARATE_C03761_163.06011MZ.St_1.85RT.St_POS_LCMS.1	2695.48	550.044	5180.96	374.423	12.4264
		Unk_Potential_NALPHA.ACETYL.L.LYSINE_C12989_189.12337MZ.St_1.28RT.St_POS_LCMS	3582.62	444.947	1919.51	590.322	5.25924	0.0475172	0.280286	AE up		X4.guanidinobutyric.acid.2_13.35RT.St_0.96Sc_13.4Av.RT_70.63Avg.SN_51Hits_GCMS	780590	171462	377283	27427.2	3.50504	0.0980785	0.818839	AE up			Unk_Potential_ETHYLMALONIC.ACID_CA1366_131.034984MZ.St_3.075RT.St_NEG_LCMS	7637.98	1753.72	1193.6	273.467	13.1828	0.0109544	0.0983303	AE up		No.match..1627.50_GCMS_SSA_Auxin_Poplar_11Day_52_T_AE_04_Root.CDF_74	270477	20743.8	478508	89778.8	6.39136	0.0393412	0.43578	AE down			L.GLUTAMINE_C00064_145.061864MZ.St.NEG_1.315RT.St.NEG_147.07642MZ.St.POS_1.32RT.St.POS_LCMS	3.30098e+06	384402	5.09841e+06	305504	12.332
		Unk_Potential_Sugars.Disaccharides..SUCROSE._C00089_341.108935MZ.St_1.345RT.St_NEG_LCMS	1.43957e+06	12197.5	1.22675e+06	103108	5.12113	0.0499318	0.28637	AE up		No.match..980.85_GCMS_SSA_Auxin_Poplar_11Day_51_T_AI_02_Root.CDF_20	1.99559e+06	201619	1.49925e+06	111579	3.45521	0.100112	0.818839				Unk_Potential_4.HydroxyPhenylPyruvic.acid_C01179_179.034976MZ.St_8.905RT.St_NEG_LCMS	706.777	177.436	65.2021	23.7346	12.8443	0.0115887	0.101531	AE up		No.match..1703.33_GCMS_SSA_Auxin_Poplar_11Day_52_T_AE_04_Root.CDF_62	294734	17133.8	593094	79160.3	17.0812	0.00438776	0.11488	AE down			X5..METHYLTHIOADENOSINE_C00170_298.09684MZ.St_2.86RT.St_POS_LCMS	75328.2	13137.2	164405	23553.1	12.2101
		Unk_Potential_MEVALOLACTONE_CA1383_131.07028MZ.St_1.96RT.St_POS_LCMS	8471.26	277.833	5464.4	1471.67	4.86326	0.054866	0.299381	AE up		No.match..2555.34_GCMS_SSA_Auxin_Poplar_11Day_31_T_AI_05_Leaf.CDF_7	1.26531e+06	447246	242918	51148.4	3.32702	0.105601	0.818839				Unk_Potential_Fumaric.acid_C00122_115.00368MZ.St_1.785RT.St_NEG_LCMS	1.74793e+06	396358	287447	94967.9	12.8403	0.0115964	0.101531	AE up		No.match..1756.80_GCMS_SSA_Auxin_Poplar_11Day_38_T_AE_01_Leaf.CDF_28	252605	12989.5	304056	21298.5	4.66977	0.0675116	0.499255	AE down			Methyleugenol_C10454_179.10668MZ.St_16.1RT.St_POS_LCMS	103330	31630.3	396176	87258.6	11.9775
		X2.OXOADIPATE_C00322_159.029904MZ.St_1.88RT.St_NEG_LCMS	41915.5	3220.01	31992.4	3058.34	4.85208	0.0550934	0.300082	AE up		Unk_potential_dehydroascorbic.acid.1_16.86RT.St_0.63Sc_17.07Av.RT_38.07Avg.SN_45Hits_GCMS	1.54624e+06	130508	1.14072e+06	192356	3.30622	0.106529	0.818839				L.PROLINE_C00148_116.07061MZ.St_1.35RT.St_POS_LCMS	951544	92504.4	1.35867e+06	70056	12.31	0.0126936	0.107918	AE down		No.match..1859.66_GCMS_SSA_Auxin_Poplar_11Day_52_T_AE_04_Root.CDF_58	3.46474e+06	350828	2.62527e+06	99633.2	4.24765	0.0782514	0.535514	AE up			Unk_Potential_3.4.DIHYDROXYBENZOATE_C00230_155.03389MZ.St_3.11RT.St_POS_LCMS	48731.7	6995.38	90134.5	11599.1	10.2828
		Unk_Potential_2.AMINOPHENOL_C01987_110.06004MZ.St_1.39RT.St_POS_LCMS	29635.6	2005.34	22742.9	2647.7	4.47048	0.0636186	0.320871	AE up		No.match..2696.47_GCMS_SSA_Auxin_Poplar_11Day_38_T_AE_01_Leaf.CDF_8	2.62676e+07	840029	3.29748e+07	4.56202e+06	3.18826	0.111995	0.818839				Quercitin_C00389_301.035424MZ.St_12.405RT.St_NEG_LCMS	17250.3	4929.54	254.001	79.7085	11.8846	0.0136763	0.112124	AE up		No.match..1879.30_GCMS_SSA_Auxin_Poplar_11Day_52_T_AE_04_Root.CDF_65	893490	74665.2	685851	75513.9	3.72743	0.0948307	0.535514	AE up			L.PHENYLALANINE.Peak.2_C00079_164.071704MZ.St.NEG_2.185RT.St.NEG_166.08626MZ.St.POS_2.19RT.St.POS_LCMS	484623	99795.9	838718	20761.3	9.54411
		X4.Hydroxybenzoic.acid_C00156_137.024424MZ.St_5RT.St_NEG_LCMS	7426.94	1426.31	122358	60557.6	4.41693	0.0649441	0.32429	AE down		No.match..3896.00_GCMS_SSA_Auxin_Poplar_11Day_25_Blank03.CDF_5	2.04953e+07	2.10224e+06	1.54755e+07	1.31356e+06	3.15615	0.113545	0.818839				Aniline_C00292_94.06512MZ.St_1.93RT.St_POS_LCMS	13425.9	97.6984	8139.3	1539.77	11.741	0.014031	0.114164	AE up		No.match..1885.83_GCMS_SSA_Auxin_Poplar_11Day_51_T_AI_02_Root.CDF_13	0	0	63448.9	36088.8	4.00691	0.0854017	0.535514	AE down			SORBATE_CA1411_111.045154MZ.St.NEG_11.02RT.St.NEG_113.05971MZ.St.POS_11.02RT.St.POS_LCMS	86981.6	2649.51	123621	13314.1	9.2091
		DEOXYCARNITINE_C05543_146.11755MZ.St_1.29RT.St_POS_LCMS	25129.9	5081.68	13431.3	613.714	4.29444	0.0681094	0.33215	AE up		X6.deoxy.D.glucose.2_15.75RT.St_0.79Sc_15.7Av.RT_30.66Avg.SN_47Hits_GCMS	959535	190964	517160	103994	3.07025	0.117835	0.818839				Unk_Potential_PYRIDOXAL_C00250_168.06552MZ.St_1.37RT.St_POS_LCMS	5811.61	600.917	7948.32	171.817	11.6879	0.0141654	0.11478	AE down		No.match..1910.38_GCMS_SSA_Auxin_Poplar_11Day_38_T_AE_01_Leaf.CDF_29	0	0	503429	191935	8.91811	0.020332	0.365976	AE down			Unk_Potential_PHENYLACETIC.ACID_C07086_135.045154MZ.St_3.82RT.St_NEG_LCMS	46823.5	12747	3110.63	1104.8	9.10558
		ADENINE_C00147_136.06178MZ.St_1.35RT.St_POS_LCMS	55166.6	7503.36	36577.6	3815.46	4.28337	0.068405	0.332894	AE up		malonic.acid.1_8.92RT.St_0.92Sc_8.99Av.RT_70.12Avg.SN_51Hits_GCMS	1.23798e+06	314246	3.47061e+06	1.53566e+06	3.0614	0.118289	0.818839				L.LYSINE_C00047_147.11281MZ.St_1.25RT.St_POS_LCMS	5008.18	877.402	9332.11	971.067	10.9156	0.0163287	0.124758	AE down		No.match..1937.68_GCMS_SSA_Auxin_Poplar_11Day_52_T_AE_04_Root.CDF_63	394829	65701.6	209729	25092.5	5.67649	0.0487	0.450625	AE up			L.PROLINE_C00148_116.07061MZ.St_1.35RT.St_POS_LCMS	542776	20416.1	832879	112039	8.23529
		PYRIDOXAL_C00250_168.06552MZ.St_1.37RT.St_POS_LCMS	69489	1443.74	59216.7	5316.3	4.12563	0.0727974	0.342792	AE up		No.direct.match..940.50_GCMS_SSA_Auxin_Poplar_11Day_52_T_AE_04_Root.CDF_136...1176..urea..9.599..	6.01404e+06	476516	7.70751e+06	967282	3.05231	0.118758	0.818839				ADIPIC.ACID_C06104_145.050634MZ.St_3.255RT.St_NEG_LCMS	5668.32	1558.7	559.92	84.1681	10.7097	0.0169796	0.12698	AE up		No.match..1985.97_GCMS_SSA_Auxin_Poplar_11Day_52_T_AE_04_Root.CDF_173	1.33307e+06	55851.9	993682	42124.2	21.4119	0.00240534	0.0769709	AE up			METHYL.BETA.D.GALACTOSIDE_C03619_193.071764MZ.St_1.345RT.St_NEG_LCMS	0	0	15896.4	6397.23	8.00419
		Unk_Potential_PYRIDOXINE_C00314_170.08117MZ.St_1.34RT.St_POS_LCMS	5318.55	577.422	3477.24	713.762	4.12146	0.0729181	0.342917	AE up		No.match..2273.22_GCMS_SSA_Auxin_Poplar_11Day_53_Blank06.CDF_13	1.18636e+07	2.03191e+06	7.43324e+06	678020	2.91292	0.12626	0.818839				Catechin_C06562_289.071724MZ.St_1.485RT.St_NEG_LCMS	112897	34956.5	0	0	10.4306	0.0179186	0.131213	AE up		No.match..2333.28_GCMS_SSA_Auxin_Poplar_11Day_53_Blank06.CDF_17	1.55662e+07	805414	2.17305e+07	2.43282e+06	7.03713	0.0328101	0.424187	AE down			PHENYLETHANOLAMINE_C02735_138.09134MZ.St_2.05RT.St_POS_LCMS	2613.45	556.013	4500.48	291.633	7.68943
		Unk_Potential_Astilbin_C17449_449.108924MZ.St_10.3RT.St_NEG_LCMS	1.01536e+06	293615	356306	8767.54	4.11977	0.0729672	0.342917	AE up		No.direct.match..2532.72_GCMS_SSA_Auxin_Poplar_11Day_52_T_AE_04_Root.CDF_203...439559..palatinose..25.482..	1.9312e+07	1.13208e+06	2.38056e+07	2.9584e+06	2.70212	0.138837	0.818839				Unk_Potential_PURINE_C00465_119.036324MZ.St_1.38RT.St_NEG_LCMS	91876.7	14586.5	40473.7	6722.52	10.243	0.0185892	0.134146	AE up		No.match..2341.64_GCMS_SSA_Auxin_Poplar_11Day_52_T_AE_04_Root.CDF_195	108483	17791.1	164690	4056.39	7.52807	0.0287628	0.411073	AE down			Galacturonic.acid_C00333_193.035372MZ.St_1.34RT.St_NEG_LCMS	45611.5	5403.25	63893.3	2835.66	7.64121
		X3.DEHYDROSHIKIMATE_C02637_171.029894MZ.St_1.45RT.St_NEG_LCMS	238605	13880.2	185265	23810.9	4.0793	0.0741546	0.345163	AE up		No.match..1465.08_GCMS_SSA_Auxin_Poplar_11Day_52_T_AE_04_Root.CDF_23	1.54078e+07	2.05341e+06	1.08787e+07	1.27191e+06	2.69937	0.139012	0.818839				X4.QUINOLINECARBOXYLIC.ACID_C06414_174.05496MZ.St_1.83RT.St_POS_LCMS	239.819	75.5211	0	0	10.084	0.0191841	0.136179	AE up		No.match..2348.03_GCMS_SSA_Auxin_Poplar_11Day_40_T_AE_02_Stem.CDF_23	2.09082e+06	361916	6.01791e+06	2.19085e+06	3.98385	0.0861311	0.535514	AE down			Sugars.Alcohol.Pentoses..ARABITOL._C00532_153.07576MZ.St_1.31RT.St_POS_LCMS	32600.1	1117.76	23215.3	3810.11	6.87811
		Unk_Potential_3.METHYLADENINE_C00913_150.07743MZ.St_1.31RT.St_POS_LCMS	1697.37	380.176	813.974	135.373	4.07334	0.0743315	0.345589	AE up		No.match..2148.43_GCMS_SSA_Auxin_Poplar_11Day_52_T_AE_04_Root.CDF_193	2.80509e+07	933507	2.19189e+07	4.49934e+06	2.68306	0.140055	0.818839				D.GLUCONO.1.5.LACTONE_C00198_177.040464MZ.St.NEG_1.445RT.St.NEG_179.05502MZ.St.POS_1.45RT.St.POS_LCMS	61566	12294.8	20309.9	4389.1	9.98701	0.0195595	0.137513	AE up		No.match..2656.40_GCMS_SSA_Auxin_Poplar_11Day_52_T_AE_04_Root.CDF_223	282206	37296.1	413196	52358.9	4.39588	0.0742391	0.521485	AE down			Alanine_C00041_88.0404MZ.St.NEG_1.3RT.St.NEG_90.05495MZ.St.POS_1.3RT.St.POS_LCMS	451097	43499	617688	45866.5	6.8429
		Humulene_C09684_205.19508MZ.St_20.38RT.St_POS_LCMS	2245.68	761.932	559.759	107.203	3.95363	0.0780005	0.352431	AE up		No.match..2910.37_GCMS_SSA_Auxin_Poplar_11Day_45_C_AI_03_Root.CDF_7	1.02023e+07	566497	8.43269e+06	1.06161e+06	2.5969	0.145738	0.818839				Unk_Potential_Phloroglucinol_C02183_125.024424MZ.St_1.425RT.St_NEG_LCMS	22352.3	5235.59	6112.65	678.32	9.46223	0.0217721	0.147467	AE up		No.match..2734.75_GCMS_SSA_Auxin_Poplar_11Day_38_T_AE_01_Leaf.CDF_11	24764.3	6160.14	0	0	12.5697	0.0094018	0.208286	AE up			Unk_Potential_3.METHYLADENINE_C00913_150.07743MZ.St_1.31RT.St_POS_LCMS	924.959	22.1691	1377.04	197.109	6.67813
		GUANINE_C00242_152.05669MZ.St_1.33RT.St_POS_LCMS	9741.66	875.942	7812.6	147.706	3.89432	0.0799033	0.356858	AE up		Unk_potential_gluconolactone.1_17.56RT.St_0.76Sc_17.6Av.RT_108.15Avg.SN_51Hits_GCMS	1.71511e+07	424341	1.34666e+07	2.83574e+06	2.55795	0.148408	0.818839				Unk_Potential_Mevalonic.acid.5.phosphate_C01107_229.04718MZ.St_1.77RT.St_POS_LCMS	0	0	90.9281	30.1159	9.11599	0.0234191	0.153013	AE down		No.match..2782.33_GCMS_SSA_Auxin_Poplar_11Day_50_C_AE_04_Root.CDF_4	505881	71383	941722	207741	4.7676	0.0653041	0.499255	AE down			NEPSILON.NEPSILON.NEPSILON.TRIMETHYLLYSINE_C03793_189.15976MZ.St_1.3RT.St_POS_LCMS	593.338	117.349	1037.03	124.489	6.6372
		LINOLEATE_C01595_281.24751MZ.St_22.48RT.St_POS_LCMS	1192.84	149.786	2234	562.79	3.79692	0.0831576	0.363365	AE down		No.direct.match..2673.70_GCMS_SSA_Auxin_Poplar_11Day_50_C_AE_04_Root.CDF_5...PNNLMET0079..melibiose.2..26.361..	9.49163e+06	215882	1.16374e+07	1.67378e+06	2.5245	0.150753	0.818839				GLYCERATE_C00258_105.019334MZ.St_1.58RT.St_NEG_LCMS	28010.1	4713.57	10089.3	3708.75	8.92783	0.0243848	0.156449	AE up		No.match..2910.37_GCMS_SSA_Auxin_Poplar_11Day_45_C_AI_03_Root.CDF_7	507640	86075.5	245162	48461.7	6.07665	0.0431425	0.450625	AE up			NICOTINAMIDE_C00153_123.05529MZ.St_1.36RT.St_POS_LCMS	67802.1	617.664	86882.5	8513.79	6.45416
		Unk_Potential_2.Hydroxybutyric.acid_C05984_105.05462MZ.St_1.95RT.St_POS_LCMS	6787.32	1531.77	3494.33	269.543	3.70485	0.0863899	0.369824	AE up		No.match..2573.50_GCMS_SSA_Auxin_Poplar_11Day_40_T_AE_02_Stem.CDF_24	1.28722e+06	205871	1.71922e+06	111399	2.5227	0.150881	0.818839				Glyoxilic.acid_C00048_72.993124MZ.St_1.45RT.St_NEG_LCMS	28198.4	8311.73	3297.88	1322.65	8.75336	0.0253286	0.159907	AE up		No.match..2915.85_GCMS_SSA_Auxin_Poplar_11Day_52_T_AE_04_Root.CDF_164	2.14236e+06	229785	0	0	67.608	7.64772e-05	0.0110127	AE up			Unk_Potential_2.HYDROXYPHENYLACETIC.ACID_C05852_151.040064MZ.St_8.82RT.St_NEG_LCMS	1039	87.836	7827.37	3150.16	6.01184
		Naringenin_C00509_271.061224MZ.St.NEG_13.31RT.St.NEG_273.07578MZ.St.POS_13.31RT.St.POS_LCMS	2.21439e+06	397656	3.13418e+06	213914	3.66946	0.0876743	0.372892	AE down		No.match..1866.04_GCMS_SSA_Auxin_Poplar_11Day_52_T_AE_04_Root.CDF_53	5.00315e+06	101010	4.01577e+06	774387	2.49506	0.152858	0.818839				Unk_Potential_Pelargonidin.Chloride_C05904_272.06788MZ.St_10.64RT.St_POS_LCMS	4915.15	440.888	17781.9	4492.9	8.12305	0.0291779	0.172585	AE down		No.match..2921.98_GCMS_SSA_Auxin_Poplar_11Day_52_T_AE_04_Root.CDF_137	2.05226e+06	481973	4.57239e+06	1.3635e+06	3.66507	0.0971214	0.537903	AE down			Unk_Potential_Mevalonate_C00418_149.08088MZ.St_1.47RT.St_POS_LCMS	671.381	77.9828	1423.64	334.745	6.00342
		N.ACETYL.L.ALANINE_C01073_132.06552MZ.St_1.59RT.St_POS_LCMS	3742.94	543.369	2494.93	296.221	3.60242	0.0901754	0.378634	AE up		No.match..3430.31_GCMS_SSA_Auxin_Poplar_11Day_40_T_AE_02_Stem.CDF_3	793807	46066.2	602516	138287	2.3967	0.160182	0.818839				Unk_Potential_Aconitic.Acid_C00417_173.009158MZ.St_1.825RT.St_NEG_LCMS	1.25684e+06	127513	500691	246946	7.40215	0.0346111	0.189468	AE up		No.match..2953.00_GCMS_SSA_Auxin_Poplar_11Day_52_T_AE_04_Root.CDF_157	7.76321e+06	331997	9.656e+06	728908	6.49523	0.038183	0.43578	AE down			GUANOSINE_C00387_284.09895MZ.St_1.36RT.St_POS_LCMS	4445.42	100.038	6081.08	757.287	5.87656
		Fumaric.acid_C00122_115.00368MZ.St_1.785RT.St_NEG_LCMS	70088.1	5198.22	103356	18384.9	3.5882	0.0907176	0.379658	AE down		No.match..1910.38_GCMS_SSA_Auxin_Poplar_11Day_38_T_AE_01_Leaf.CDF_29	536247	45134.7	835905	234489	2.39143	0.160587	0.818839				Unk_Potential_N.METHYL.L.GLUTAMATE_C01046_162.07609MZ.St_1.34RT.St_POS_LCMS	8487.17	1894.14	3367.16	203.016	7.22364	0.0361641	0.192486	AE up		No.match..2992.62_GCMS_SSA_Auxin_Poplar_11Day_52_T_AE_04_Root.CDF_161	4.27568e+07	2.69507e+06	5.52407e+07	1.82744e+06	13.08	0.00854848	0.205164	AE down			Unk_Potential_3.4.DIHYDROXYBENZOATE_C00230_153.019334MZ.St_3.105RT.St_NEG_LCMS	1.69666e+06	597569	62240.2	29981.4	5.80966
		Unk_Potential_ADENINE_C00147_136.06178MZ.St_1.35RT.St_POS_LCMS	22720.2	6622.77	8314.91	2328.22	3.57625	0.0911762	0.379927	AE up		No.direct.match..2631.97_GCMS_SSA_Auxin_Poplar_11Day_52_T_AE_04_Root.CDF_221...PNNLMET0079..melibiose.1.M...26.109..	2.39732e+06	343269	1.55171e+06	450494	2.29956	0.167883	0.818839				Unk_Potential_PHENYLACETIC.ACID_C07086_135.045154MZ.St_3.82RT.St_NEG_LCMS	7292.62	2324.63	1003.69	439.789	7.06602	0.0376144	0.195761	AE up		No.match..3567.32_GCMS_SSA_Auxin_Poplar_11Day_52_T_AE_04_Root.CDF_143	2.14718e+06	447329	810278	35567.7	6.92081	0.033876	0.424187	AE up			L.SERINE_C00065_104.035314MZ.St.NEG_1.29RT.St.NEG_106.04987MZ.St.POS_1.29RT.St.POS_LCMS	203177	14283.8	263470	21949.8	5.73378
		Mevalonate_C00418_149.08088MZ.St_1.47RT.St_POS_LCMS	18826.2	932.602	14178.9	2482.06	3.55057	0.0921723	0.382132	AE up		No.direct.match..2250.33_GCMS_SSA_Auxin_Poplar_11Day_52_T_AE_04_Root.CDF_165...440936..arbutin..23.393..	7.9011e+06	852862	1.07373e+07	2.01016e+06	2.19666	0.176592	0.818839				Pyruvic.acid_C00022_87.008769MZ.St_1.51RT.St_NEG_LCMS	469148	18722.5	198852	102141	6.77523	0.0405028	0.203528	AE up		No.match..1935.43_GCMS_SSA_Auxin_Poplar_11Day_12_T_AE_06_Leaf.CDF_7	267154	21975.8	390523	68775.9	3.5645	0.100973	0.548686				Unk_Potential_XANTHURENIC.ACID_C02470_206.04479MZ.St_3.36RT.St_POS_LCMS	0	0	69.6068	33.6905	5.5334
		Unk_100.02427MZ_1.33RT_POS_LCMS	57730.2	3529.4	68308.2	3414.49	4.52558	0.0622901	0.31818	AE down		No.direct.match..2464.69_GCMS_SSA_Auxin_Poplar_11Day_53_Blank06.CDF_10...PNNLMET0084..lactose.1.M...24.920..	1.77779e+06	171051	1.18953e+06	425164	2.18059	0.178006	0.818839				Unk_Potential_HOMOGENTISATE_C00544_169.04954MZ.St_2.51RT.St_POS_LCMS	57391.9	4493.3	91818.7	12703.5	6.52763	0.0432031	0.209939	AE down		myo.inositol_19.71RT.St_0.99Sc_19.66Av.RT_511.35Avg.SN_50Hits_GCMS	1.35315e+08	1.92175e+06	1.51472e+08	9.52118e+06	3.4956	0.103731	0.548694				ASPARTATE_C00049_132.030234MZ.St.NEG_1.41RT.St.NEG_134.04479MZ.St.POS_1.41RT.St.POS_LCMS	529951	64122.1	716218	47327.2	4.94635
		Unk_100.07561MZ_2.35RT_POS_LCMS	7135.99	586.301	3677.5	1254.8	7.02327	0.0264699	0.203106	AE up		No.match..2921.98_GCMS_SSA_Auxin_Poplar_11Day_52_T_AE_04_Root.CDF_137	8.54836e+06	603248	9.79762e+06	528350	2.10026	0.185314	0.818839				Unk_Potential_Astilbin_C17449_449.108924MZ.St_10.3RT.St_NEG_LCMS	2.11383e+06	827711	0	0	6.52204	0.0432669	0.210003	AE up		No.direct.match..997.98_GCMS_SSA_Auxin_Poplar_11Day_20_C_AE_04_Leaf.CDF_8...444266..maleic.acid..10.323..	594532	75205.3	938408	187218	3.44646	0.105759	0.548694				X3..2.HYDROXYPHENYL.PROPANOATE_C01198_165.055724MZ.St.NEG_10.735RT.St.NEG_167.07028MZ.St.POS_10.74RT.St.POS_LCMS	641938	119155	314609	71755.3	4.82056
		Unk_101.05966MZ_8.46RT_POS_LCMS	15629.2	526.078	11876.6	1966.72	4.03515	0.0754779	0.347984	AE up		No.match..2905.51_GCMS_SSA_Auxin_Poplar_11Day_52_T_AE_04_Root.CDF_155	1.45528e+07	526193	1.35808e+07	208587	2.05444	0.189664	0.818839				DEHYDROASCORBATE_C05422_175.02372MZ.St_1.51RT.St_POS_LCMS	798601	77469.1	1.0273e+06	46213.8	6.42756	0.0443634	0.212427	AE down		chlorogenic.acid_27.38RT.St_0.94Sc_27.55Av.RT_228.65Avg.SN_48Hits_GCMS	2.34569e+06	470015	4.04787e+06	853609	3.42431	0.10669	0.548694				Unk_Potential_UROCANATE_C00785_139.05021MZ.St_1.33RT.St_POS_LCMS	6289.83	1765.83	11024.3	922.309	4.80463
		Unk_102.09141MZ_1.52RT_POS_LCMS	1641.87	237.425	903.177	45.3738	7.73176	0.0213797	0.180094	AE up		D.xylose.2_15.13RT.St_0.96Sc_15.07Av.RT_229.49Avg.SN_50Hits_GCMS	5.2393e+06	1.25667e+06	2.98317e+06	337769	2.00491	0.194524	0.818839				Chlorogenic.acid_C00852_353.087824MZ.St_1.45RT.St_NEG_LCMS	51530.3	19014.4	3439.65	1142.86	6.3737	0.0450055	0.214182	AE up		No.direct.match..992.29_GCMS_SSA_Auxin_Poplar_11Day_53_Blank06.CDF_72...444266..maleic.acid..10.323..	7.33069e+07	2.14481e+07	2.84983e+07	2.12289e+06	3.37484	0.108811	0.54978				X2.HYDROXYPHENYLACETIC.ACID_C05852_151.040064MZ.St.NEG_8.82RT.St.NEG_153.05462MZ.St.POS_8.82RT.St.POS_LCMS	17519.7	2329.81	186040	88322.6	4.71369
		Unk_102.12773MZ_1.54RT_POS_LCMS	4991.23	243.846	7541.41	1355.84	4.14089	0.072357	0.341514	AE down		Unk_potential_sophorose.1_24.95RT.St_0.69Sc_24.98Av.RT_80.52Avg.SN_47Hits_GCMS	1.88115e+06	343073	1.26538e+06	99240.7	1.99506	0.195511	0.818839				Galacturonic.acid_C00333_193.035372MZ.St_1.34RT.St_NEG_LCMS	132187	15245.2	68502.4	20296.4	6.29411	0.0459774	0.216274	AE up		No.direct.match..938.24_GCMS_SSA_Auxin_Poplar_11Day_52_T_AE_04_Root.CDF_134...PNNLMET0037..IS.benzoic.acid.d5..9.687..	784453	96681.5	1.06144e+06	126601	3.14652	0.119364	0.565862				CREATINE_C00300_132.07676MZ.St_1.32RT.St_POS_LCMS	939.77	113.145	2424.5	765.915	4.70028
		Unk_102.75964MZ_9.83RT_POS_LCMS	6682.8	1249.83	10740.4	438.032	7.97074	0.0199409	0.173145	AE down		No.match..695.74_GCMS_SSA_Auxin_Poplar_11Day_49_T_AE_02_Root.CDF_7	7.52043e+06	121948	8.52331e+06	880140	1.98222	0.196808	0.818839				Epigallocatechin_C12136_307.08128MZ.St_1.46RT.St_POS_LCMS	102279	20248.3	221944	43794.1	6.15132	0.0477933	0.220661	AE down		Unk_potential_DL.isoleucine.1_8.58RT.St_0.88Sc_8.62Av.RT_11.62Avg.SN_45Hits_GCMS	149839	8924.92	168241	2632.34	3.14267	0.119554	0.565862				Unk_Potential_2.Hydroxybutyric.acid_C05984_105.05462MZ.St_1.95RT.St_POS_LCMS	421.797	102.415	748.715	113.671	4.55693
		Unk_102.94307MZ_1.4RT_POS_LCMS	12238.7	1313.63	3889.34	1314.96	19.8156	0.00159679	0.0320616	AE up		No.match..861.16_GCMS_SSA_Auxin_Poplar_11Day_53_Blank06.CDF_80	7.52613e+06	1.28057e+06	5.24829e+06	379195	1.95636	0.199455	0.818839				Anethole_C10428_149.09608MZ.St_17.85RT.St_POS_LCMS	718.347	118.959	6625.89	2395.32	6.0676	0.0489034	0.223055	AE down		Phenylalanine.2_14.59RT.St_0.95Sc_14.58Av.RT_93.33Avg.SN_47Hits_GCMS	1.50304e+06	263252	823496	275068	3.13133	0.120114	0.565862				Unk_Potential_Aconitic.Acid_C00417_173.009158MZ.St_1.825RT.St_NEG_LCMS	623507	62387.7	386312	98937.6	4.481
		Unk_102.98587MZ_11.71RT_NEG_LCMS	39740.5	6453.9	0	0	31.0222	0.00034749	0.0105125	AE up		No.match..3131.60_GCMS_SSA_Auxin_Poplar_11Day_52_T_AE_04_Root.CDF_163	1.4202e+06	243348	981238	104338	1.93983	0.201172	0.818839				X3.NITRO.L.TYROSINE_CA1195_227.06625MZ.St_1.38RT.St_POS_LCMS	17192.7	1591.49	26874.1	3607.99	6.02737	0.0494492	0.22423	AE down		Unk_potential_mucic.acid_18.91RT.St_0.78Sc_19.1Av.RT_21.02Avg.SN_31Hits_GCMS	1.01791e+06	18988	1.16709e+06	93254.8	3.10279	0.12154	0.565862				NICOTINATE_C00253_124.03931MZ.St_1.7RT.St_POS_LCMS	213422	4652.88	230668	7168.65	4.4082
		Unk_103.02656MZ_1.74RT_POS_LCMS	102384	9049.48	62151.4	6001.33	12.505	0.00635142	0.0855091	AE up		No.match..2181.18_GCMS_SSA_Auxin_Poplar_11Day_52_T_AE_04_Root.CDF_198	4.47258e+06	696342	3.21476e+06	315746	1.92954	0.202252	0.818839				Glycine_C00037_76.0393MZ.St_1.31RT.St_POS_LCMS	1733.93	225.24	3236.59	579.937	5.83368	0.0521958	0.230395	AE down		No.match..980.85_GCMS_SSA_Auxin_Poplar_11Day_51_T_AI_02_Root.CDF_20	488577	160053	168512	17648.3	3.08778	0.1223	0.565862				MALEAMATE_C01596_116.03422MZ.St_1.44RT.St_POS_LCMS	16263.3	3606.05	27083.2	3752.88	4.24415
		Unk_103.52693MZ_1.74RT_POS_LCMS	12217.8	1385.04	7365.55	686.542	8.6284	0.0165562	0.153738	AE up		No.match..1674.53_GCMS_SSA_Auxin_Poplar_11Day_52_T_AE_04_Root.CDF_55	1.47738e+06	163506	2.14311e+06	550276	1.91842	0.203427	0.818839				X2.OXOADIPATE_C00322_159.029904MZ.St_1.88RT.St_NEG_LCMS	26318	5368.45	10159.7	4014.55	5.81014	0.0525436	0.231227	AE up		Unk_potential_D.panthenol.2_17.87RT.St_0.62Sc_17.87Av.RT_52.17Avg.SN_50Hits_GCMS	9.77728e+06	255721	1.12654e+07	910767	3.05883	0.123782	0.565862				Unk_Potential_Syringaldehyde__183.06528MZ.St_9.42RT.St_POS_LCMS	1980.38	235.983	4881.97	1591.51	4.15653
		Unk_104.04545MZ_1.45RT_POS_LCMS	554.017	51.3673	881.222	107.213	8.50316	0.0171425	0.15753	AE down		Unk_potential_aniline.o.sulfonic.acid_15.37RT.St_0.63Sc_15.2Av.RT_21.51Avg.SN_49Hits_GCMS	506422	18753.6	421596	71853.9	1.90536	0.20482	0.818839				X2..4..DIHYDROXYACETOPHENONE_C03663_151.040074MZ.St_11RT.St_NEG_LCMS	20155.1	3022.06	9883.83	3025.64	5.76894	0.0531599	0.232649	AE up		lactulose.1_23.87RT.St_0.86Sc_23.73Av.RT_370.29Avg.SN_49Hits_GCMS	2.76589e+07	3.30675e+06	4.64397e+07	1.18915e+07	2.86429	0.134401	0.587883				L.METHIONINE_C00073_150.05833MZ.St_1.37RT.St_POS_LCMS	82956.7	14953.7	136933	23594.5	4.06367
		Unk_104.0515MZ_1.28RT_POS_LCMS	7451.78	1443.86	913.33	162.89	16.6372	0.00276267	0.0479567	AE up		Unk_potential_L.cysteine.2_13.74RT.St_0.79Sc_13.73Av.RT_18.9Avg.SN_50Hits_GCMS	800208	301673	282833	31646	1.87419	0.208197	0.818839				X5.6.DIHYDROURACIL_C00429_113.035654MZ.St_1.355RT.St_NEG_LCMS	0	0	1668.51	695.285	5.7588	0.0533131	0.232695	AE down		No.match..3814.74_GCMS_SSA_Auxin_Poplar_11Day_24_C_AI_01_Stem.CDF_2	3.69731e+06	529234	2.60566e+06	287219	2.81226	0.137448	0.587883				Unk_Potential_CITRATE_C00158_191.019734MZ.St_1.78RT.St_NEG_LCMS	1.27253e+07	1.73851e+06	7.87208e+06	1.60565e+06	4.00935
		Unk_104.05746MZ_21.17RT_POS_LCMS	0	0	91.3846	13.4941	56.2861	3.68343e-05	0.00186946	AE down		No.match..3363.52_GCMS_SSA_Auxin_Poplar_11Day_52_T_AE_04_Root.CDF_139	2.53777e+06	258278	1.8165e+06	533386	1.84451	0.211483	0.818839				NICOTINATE_C00253_124.03931MZ.St_1.7RT.St_POS_LCMS	82973	4606.36	68328.9	4097.65	5.64204	0.0551207	0.236108	AE up		Unk_potential_X4.hydroxypyridine_8.2RT.St_0.78Sc_8.29Av.RT_24.1Avg.SN_51Hits_GCMS	592919	18198	771571	119144	2.8055	0.137851	0.587883				N.METHYL.L.GLUTAMATE_C01046_162.07609MZ.St_1.34RT.St_POS_LCMS	49849.2	6065.15	63876.2	1682.8	3.97643
		Unk_104.05759MZ_2.15RT_POS_LCMS	7737.44	1218.26	2872.15	1019.4	8.89653	0.0153819	0.148379	AE up		No.direct.match..992.29_GCMS_SSA_Auxin_Poplar_11Day_53_Blank06.CDF_72...444266..maleic.acid..10.323..	9.56949e+07	1.10525e+07	1.18498e+08	1.21192e+07	1.83963	0.212031	0.818839				Malic.acid_C00149_133.014254MZ.St.NEG_1.445RT.St.NEG_135.02881MZ.St.POS_1.41RT.St.POS_LCMS	9.85888e+07	1.94687e+07	4.7066e+07	1.02511e+07	5.48337	0.0577127	0.240906	AE up		Unk_potential_D.saccharic.acid_18.61RT.St_0.76Sc_18.72Av.RT_29.81Avg.SN_48Hits_GCMS	592711	131248	1.44474e+06	560727	2.74257	0.141678	0.587883				Epigallocatechin_C12136_307.08128MZ.St_1.46RT.St_POS_LCMS	93886.3	3029.26	49644.3	25025.7	3.95478
		Unk_104.0575MZ_11.02RT_POS_LCMS	16453.6	900.285	13830.2	405.143	6.12086	0.0353355	0.238652	AE up		No.direct.match..2282.14_GCMS_SSA_Auxin_Poplar_11Day_52_T_AE_04_Root.CDF_194...11333..lactulose.1..23.867..	9.84242e+06	848817	8.0716e+06	963372	1.83829	0.21218	0.818839				Juglone_C03840_175.03898MZ.St_13.42RT.St_POS_LCMS	28135.9	6522.99	12344.5	1980.36	5.36607	0.0597365	0.244724	AE up		citric.acid_16.84RT.St_0.98Sc_16.85Av.RT_468.47Avg.SN_50Hits_GCMS	1.14001e+08	3.32906e+06	1.3132e+08	1.1122e+07	2.73491	0.142154	0.587883				CORTISOL_C00735_363.21661MZ.St_12.57RT.St_POS_LCMS	3869.67	81.9182	2590.05	730.207	3.89907
		Unk_104.18099MZ_1.28RT_POS_LCMS	8598.6	1468.46	1050.35	197.458	21.3607	0.0012512	0.0269098	AE up		No.match..1341.96_GCMS_SSA_Auxin_Poplar_11Day_52_T_AE_04_Root.CDF_7	2.72993e+06	199328	3.19096e+06	302241	1.7835	0.218467	0.818839				Mangiferin_C10077_423.09218MZ.St_1.37RT.St_POS_LCMS	9196.01	1210.35	4765.77	1488.24	5.33371	0.0603115	0.246216	AE up		No.direct.match..952.04_GCMS_SSA_Auxin_Poplar_11Day_40_T_AE_02_Stem.CDF_27...753..glycerol..9.941..	1.34958e+06	435019	3.57243e+06	1.42473e+06	2.73106	0.142394	0.587883				GLUTATHIONE_C00051_308.09109MZ.St_1.45RT.St_POS_LCMS	2206.96	1281.43	292137	169278	3.80233
		Unk_105.01648MZ_1.18RT_POS_LCMS	3018.98	137.161	8958.08	1073.45	36.6703	0.00018919	0.00657558	AE down		myo.inositol_19.71RT.St_0.99Sc_19.66Av.RT_511.35Avg.SN_50Hits_GCMS	1.5515e+08	5.92358e+06	1.18621e+08	3.33409e+07	1.78015	0.21886	0.818839				NALPHA.ACETYL.L.LYSINE_C12989_189.12337MZ.St_1.28RT.St_POS_LCMS	6499.98	203.96	12155	2530.03	4.96372	0.0674567	0.257361	AE down		No.direct.match..2139.24_GCMS_SSA_Auxin_Poplar_11Day_52_T_AE_04_Root.CDF_167...5280335..D.sphingosine..3..22.527..	1.53976e+06	301906	924502	171393	2.70674	0.143922	0.587883				TYRAMINE_C00483_138.09134MZ.St_1.34RT.St_POS_LCMS	9009.59	629.672	10870.1	725.893	3.77785
		Unk_105.08988MZ_13.17RT_POS_LCMS	5758.11	625.861	10678.4	2457.41	4.48382	0.0632939	0.320165	AE down		No.match..2096.85_GCMS_SSA_Auxin_Poplar_11Day_52_T_AE_04_Root.CDF_197	3.71912e+07	959261	2.99452e+07	6.78665e+06	1.73718	0.223984	0.818839				CREATINE.PHOSPHATE_C02305_212.04309MZ.St_1.51RT.St_POS_LCMS	448.419	15.3415	1137.92	310.283	4.926	0.0682486	0.257655	AE down		No.match..3782.76_GCMS_SSA_Auxin_Poplar_11Day_40_T_AE_02_Stem.CDF_15	4.61929e+06	1.19038e+06	2.10421e+06	836760	2.67809	0.145751	0.587883				Unk_Potential_URACIL_C00106_113.03456MZ.St_1.37RT.St_POS_LCMS	6336.23	704.708	9725.68	1783.3	3.71579
		Unk_105.48494MZ_9.85RT_POS_LCMS	15733.2	3058.04	8515.96	1555.92	3.88657	0.0801564	0.357069	AE up		No.match..1999.29_GCMS_SSA_Auxin_Poplar_11Day_52_T_AE_04_Root.CDF_184	2.28915e+07	896072	1.96587e+07	2.80892e+06	1.68943	0.229876	0.818839				Epicatechin_C09727_291.08628MZ.St_8.08RT.St_POS_LCMS	4520.78	331.236	7886.02	1489.77	4.86228	0.0696156	0.260559	AE down		benzoic.acid_9.59RT.St_0.84Sc_9.57Av.RT_215.39Avg.SN_51Hits_GCMS	1.05046e+07	1.10104e+06	1.30081e+07	1.04001e+06	2.61897	0.149626	0.587883				Naringenin_C00509_271.061224MZ.St.NEG_13.31RT.St.NEG_273.07578MZ.St.POS_13.31RT.St.POS_LCMS	54530.7	9826.18	30943.8	6297.58	3.59545
		Unk_105.53411MZ_1.33RT_POS_LCMS	79937.8	7514.01	101854	9338.85	3.42912	0.0970741	0.39195	AE down		No.match..1905.62_GCMS_SSA_Auxin_Poplar_11Day_38_T_AE_01_Leaf.CDF_26	3.53946e+06	499783	2.65487e+06	347084	1.6807	0.230976	0.818839				Unk_Potential_.2.AMINOETHYL.PHOSPHONATE_C03557_126.03146MZ.St_1.42RT.St_POS_LCMS	34208.8	8905.48	14217.2	1729.21	4.85629	0.0697459	0.260792	AE up		Unk_potential_gluconolactone.1_17.56RT.St_0.76Sc_17.6Av.RT_108.15Avg.SN_51Hits_GCMS	8.92434e+06	871683	1.1795e+07	1.68315e+06	2.60587	0.150503	0.587883				Unk_100.07561MZ_2.35RT_POS_LCMS	6237.89	681.7	10772.8	1296.64	10.8553
		Unk_106.07339MZ_3RT_POS_LCMS	65788.3	3145.69	37090.1	6155.95	19.1654	0.00177672	0.0348167	AE up		No.match..3372.36_GCMS_SSA_Auxin_Poplar_11Day_38_T_AE_01_Leaf.CDF	2.71987e+06	277323	1.98549e+06	574666	1.65146	0.234716	0.818839				X2.AMINOPHENOL_C01987_110.06004MZ.St_1.39RT.St_POS_LCMS	41701.9	8882.48	21805.9	2150.34	4.73946	0.072357	0.266649	AE up		Unk_potential_D.ribulose.5.phosphate.2_19.94RT.St_0.73Sc_19.94Av.RT_46.29Avg.SN_43Hits_GCMS	909838	100023	661531	119095	2.59011	0.151569	0.587883				Unk_100.08374MZ_2.63RT_POS_LCMS	36477.7	5045.46	56890.4	4368.2	8.7815
		Unk_106.93337MZ_13.18RT_POS_LCMS	2664.52	212.858	2137.28	65.1917	4.72436	0.0577776	0.307118	AE up		Unk_potential_myricetin_27.94RT.St_0.83Sc_27.88Av.RT_28.38Avg.SN_47Hits_GCMS	1.48834e+06	30642.7	1.28724e+06	192018	1.64982	0.234928	0.818839				GLYCOLATE_C00160_75.008774MZ.St_1.75RT.St_NEG_LCMS	46852.6	8786.87	25144.5	5108.52	4.56158	0.0765947	0.27622	AE up		No.match..1674.53_GCMS_SSA_Auxin_Poplar_11Day_52_T_AE_04_Root.CDF_55	304102	19432.2	493243	132516	2.54947	0.154363	0.587883				Unk_101.00845MZ_1.31RT_POS_LCMS	0	0	1047.28	147.666	65.2031
		Unk_106.93348MZ_9.85RT_POS_LCMS	10891.7	2312.91	3247.41	396.741	8.76541	0.0159429	0.150249	AE up		Gluconic.acid_18.62RT.St_0.74Sc_18.49Av.RT_132.52Avg.SN_51Hits_GCMS	6.26166e+06	710422	5.0453e+06	449528	1.61717	0.239208	0.818839				Unk_Potential_MEVALOLACTONE_CA1383_131.07028MZ.St_1.96RT.St_POS_LCMS	2168.5	181.913	3689.56	689.199	4.55362	0.0767923	0.276485	AE down		No.match..1905.62_GCMS_SSA_Auxin_Poplar_11Day_38_T_AE_01_Leaf.CDF_26	5.54158e+06	1.35216e+06	2.90139e+06	780721	2.47104	0.159957	0.587883				Unk_101.03853MZ_11.63RT_POS_LCMS	2529.58	516.184	1330.84	121.535	4.05961
		Unk_106.95045MZ_1.25RT_POS_LCMS	8231.72	1158.88	11136.2	907.624	3.64767	0.0884777	0.375126	AE down		Phenylalanine.2_14.59RT.St_0.95Sc_14.58Av.RT_93.33Avg.SN_47Hits_GCMS	2.54537e+06	152908	2.05515e+06	425243	1.60688	0.24058	0.818839				Unk_Potential_3.HYDROXY.3.METHYLGLUTARATE_C03761_163.06011MZ.St_1.85RT.St_POS_LCMS.1	9833.39	755.964	14826.1	2245.6	4.43999	0.0796886	0.281984	AE down		Unk_potential_bisphenol.A_20.68RT.St_0.67Sc_20.51Av.RT_82.25Avg.SN_51Hits_GCMS	3.76883e+06	421974	5.94941e+06	1.50084e+06	2.41784	0.16391	0.587883				Unk_101.09605MZ_2.74RT_POS_LCMS	52.2434	14.3315	127.008	31.6557	5.38978
		Unk_106.97201MZ_9.85RT_POS_LCMS	29155.4	1918.48	23453.3	2153.38	3.9284	0.0788029	0.35495	AE up		No.direct.match..2139.24_GCMS_SSA_Auxin_Poplar_11Day_52_T_AE_04_Root.CDF_167...5280335..D.sphingosine..3..22.527..	4.8776e+06	744622	3.55673e+06	622046	1.57438	0.244987	0.818839				Oxalic.acid_C00209_88.988032MZ.St_1.36RT.St_NEG_LCMS	108148	42002.5	18985.1	6881.43	4.38852	0.0810494	0.283806	AE up		No.match..2555.34_GCMS_SSA_Auxin_Poplar_11Day_31_T_AI_05_Leaf.CDF_7	4.72796e+06	858250	2.24913e+06	1.43887e+06	2.41516	0.164113	0.587883				Unk_102.75964MZ_9.83RT_POS_LCMS	13120.2	963.154	10420.4	123.929	6.05113
		Unk_106.99125MZ_13.22RT_POS_LCMS	8166.25	2931.18	15624	1575.51	4.44099	0.0643443	0.322786	AE down		Unk_potential_L.tyrosine.2_17.86RT.St_0.76Sc_18.03Av.RT_23.07Avg.SN_46Hits_GCMS	680713	54476.8	1.06476e+06	378490	1.56618	0.246117	0.818839				L.ALLOTHREONINE_C05519_120.06552MZ.St_1.34RT.St_POS_LCMS	375893	59865.8	511889	26202.2	4.33091	0.0826109	0.286075	AE down		ferulic.acid_19.31RT.St_0.77Sc_19.41Av.RT_107.67Avg.SN_49Hits_GCMS	2.12679e+06	345640	4.30521e+06	1.55423e+06	2.35265	0.16894	0.587883				Unk_102.94307MZ_1.4RT_POS_LCMS	43013.5	1063.56	18289.5	1546.97	185.208
		Unk_107.05028MZ_8.6RT_NEG_LCMS	0	0	543.264	201.765	8.89756	0.0153776	0.148379	AE down		No.match..3600.47_GCMS_SSA_Auxin_Poplar_11Day_05_T_AI_02_Stem.CDF	2.62762e+06	416825	1.87513e+06	383980	1.55718	0.247364	0.818839				CATECHOL_C00090_109.029504MZ.St_3.08RT.St_NEG_LCMS	476315	93079.3	203815	96039.7	4.15132	0.0877501	0.295302	AE up		L.glutamic.acid.3..dehydrated._13.23RT.St_0.97Sc_13.34Av.RT_319.84Avg.SN_51Hits_GCMS	1.37262e+07	1.50658e+06	1.69888e+07	1.44349e+06	2.35198	0.168993	0.587883				Unk_102.98587MZ_11.71RT_NEG_LCMS	21600.5	5366.51	0	0	12.6008
		Unk_107.10698MZ_2.97RT_POS_LCMS	5399.16	481.563	9465.58	1518.95	7.64347	0.0219435	0.183064	AE down		quinic.acid_17.34RT.St_0.97Sc_17.35Av.RT_506.77Avg.SN_50Hits_GCMS	2.18651e+08	8.42827e+06	1.76766e+08	4.10097e+07	1.50962	0.254112	0.818839				Naringin_C09789_579.171924MZ.St.NEG_10.695RT.St.NEG_581.18648MZ.St.POS_10.7RT.St.POS_LCMS	130867	52645.6	22590.3	9313.27	4.10167	0.089248	0.297041	AE up		No.match..2647.24_GCMS_SSA_Auxin_Poplar_11Day_38_T_AE_01_Leaf.CDF_17	728864	36699.6	836324	64603.7	2.33226	0.170556	0.587883				Unk_102.98596MZ_10.61RT_NEG_LCMS	41354.3	3978.8	0	0	84.0218
		Unk_107.14558MZ_9.85RT_POS_LCMS	2811.79	240.537	6352.8	1813.81	4.55723	0.0615427	0.316737	AE down		No.direct.match..959.72_GCMS_SSA_Auxin_Poplar_11Day_52_T_AE_04_Root.CDF_97...99289..L.allothreonine.1..10.212..	1.86408e+06	73815.9	1.71903e+06	94188.7	1.49661	0.256002	0.818839				L.HISTIDINE_C00135_156.07675MZ.St_1.26RT.St_POS_LCMS	65416.4	11716.3	113053	20513.5	4.0662	0.0903396	0.298378	AE down		No.match..2945.77_GCMS_SSA_Auxin_Poplar_11Day_33_T_AE_01_Stem.CDF	4.23898e+06	1.56325e+06	1.51816e+06	216541	2.32931	0.170792	0.587883				Unk_104.02533MZ_1.75RT_POS_LCMS	3870.74	384.85	5253.73	108.321	9.58839
		Unk_107.18421MZ_13.18RT_POS_LCMS	7586.96	1038.24	4730.11	489.716	5.39466	0.0452896	0.274292	AE up		Unk_potential_alpha.D.glucosamine.1.phosphate_16.61RT.St_0.66Sc_16.53Av.RT_64.94Avg.SN_45Hits_GCMS	2.66959e+06	519520	1.868e+06	119227	1.49221	0.256647	0.818839				Unk_Potential_GLUTARATE_C00489_133.04954MZ.St_1.78RT.St_POS_LCMS.1	1148.21	255.137	552.546	149.956	4.0512	0.0908069	0.299064	AE up		sinapyl.alcohol.2_19.24RT.St_0.72Sc_19.35Av.RT_107.82Avg.SN_45Hits_GCMS	2.2476e+06	90224.1	4.16828e+06	1.43756e+06	2.2989	0.173248	0.587883				Unk_104.04951MZ_3.09RT_POS_LCMS	81.1974	11.857	0	0	36.4746
		Unk_107.18427MZ_9.85RT_POS_LCMS	30525.9	2585.4	23332.3	1523.34	5.14366	0.0495276	0.285552	AE up		Unk_potential_alpha.D.glucosamine.phosphate_16.62RT.St_0.65Sc_16.59Av.RT_32.17Avg.SN_50Hits_GCMS	823847	64844.1	967147	107474	1.48922	0.257086	0.818839				Unk_Potential_Hypoxanthine_C00262_135.031224MZ.St_1.4RT.St_NEG_LCMS	786349	165987	350982	138967	4.04461	0.091013	0.299217	AE up		Unk_potential_aniline.o.sulfonic.acid_15.37RT.St_0.63Sc_15.2Av.RT_21.51Avg.SN_49Hits_GCMS	137157	11480.8	195910	41724.9	2.28226	0.174611	0.587883				Unk_104.05772MZ_9.82RT_POS_LCMS	1250.34	87.3469	820.431	216.002	4.03528
		Unk_107.52298MZ_1.71RT_POS_LCMS	4746.14	129.964	3426.49	421.277	10.5382	0.0100573	0.114335	AE up		loganin_25.96RT.St_0.81Sc_25.99Av.RT_121.57Avg.SN_45Hits_GCMS	3.5149e+06	386497	4.28383e+06	515071	1.48104	0.258293	0.818839				Luteolin_C01514_285.040424MZ.St.NEG_12.355RT.St.NEG_287.05498MZ.St.POS_12.36RT.St.POS_LCMS	509899	206519	94408	8725.4	4.04043	0.091144	0.299323	AE up		No.direct.match..2665.93_GCMS_SSA_Auxin_Poplar_11Day_52_T_AE_04_Root.CDF_205...PNNLMET0079..melibiose.2..26.361..	1.5243e+06	227078	1.11558e+06	96871.7	2.27169	0.175486	0.587883				Unk_104.10699MZ_1.45RT_POS_LCMS	4.18873e+07	5.19022e+06	5.47909e+07	2.75692e+06	4.11133
		Unk_108.08077MZ_1.54RT_POS_LCMS	31443.3	2486.52	19765.2	1374.02	14.9948	0.00377539	0.0603366	AE up		No.match..1407.08_GCMS_SSA_Auxin_Poplar_11Day_52_T_AE_04_Root.CDF_16	3.66988e+06	461367	2.93579e+06	238719	1.46353	0.260901	0.818839				GAMMA.LINOLENIC.ACID_C06426_279.23186MZ.St_19.34RT.St_POS_LCMS	44655.3	14636.8	14992.2	2414.1	3.99837	0.0924784	0.301388	AE up		Unk_potential_X3.hydroxy.3.methylglutaric.acid..dicrotalic.acid._14.23RT.St_0.73Sc_14.26Av.RT_64.9Avg.SN_47Hits_GCMS	2.09888e+06	618502	1.04095e+06	36008.1	2.27093	0.175548	0.587883				Unk_104.52619MZ_1.31RT_POS_LCMS	1221.06	518.461	0	0	4.31415
		Unk_108.08081MZ_1.85RT_POS_LCMS	7385.1	75.8181	5022.35	176.207	172.703	3.53784e-07	3.97352e-05	AE up		No.match..2591.36_GCMS_SSA_Auxin_Poplar_11Day_53_Blank06.CDF_6	6.57301e+07	3.66546e+06	5.43134e+07	1.04814e+07	1.45377	0.262372	0.818839				TRIGONELLINE_C01004_138.05496MZ.St_1.36RT.St_POS_LCMS	8.78338e+06	2.28292e+06	4.02063e+06	788715	3.88833	0.0960988	0.306852	AE up		D.trehalose_25.2RT.St_0.98Sc_25.17Av.RT_293.39Avg.SN_50Hits_GCMS	1.66832e+07	2.25743e+06	2.06835e+07	957348	2.20448	0.181188	0.599794				Unk_104.97735MZ_13.18RT_POS_LCMS	1625.24	33.6423	2677.27	609.526	3.84215
		Unk_108.51264MZ_1.75RT_POS_LCMS	18672	2044.15	11453.8	194.61	10.1408	0.0111048	0.12248	AE up		No.direct.match..2415.47_GCMS_SSA_Auxin_Poplar_11Day_52_T_AE_04_Root.CDF_227...5460935..turanose.1..24.81..	7.87255e+06	147849	8.91608e+06	1.07593e+06	1.43725	0.264888	0.818839				Unk_Potential_SUCCINATE_C00042_117.019334MZ.St_1.405RT.St_NEG_LCMS	476748	130381	168199	87391.5	3.86431	0.096915	0.308394	AE up		alpha.ketoglutaric.acid_13.86RT.St_0.89Sc_13.95Av.RT_227.11Avg.SN_48Hits_GCMS	6.62639e+06	691301	1.46766e+07	6.16516e+06	2.16481	0.184674	0.604388				Unk_105.01808MZ_10.51RT_POS_LCMS	46.5998	18.9253	0	0	4.71559
		Unk_108.90204MZ_1.31RT_NEG_LCMS	16797.6	1192.39	0	0	162.371	4.61e-07	4.98382e-05	AE up		X4.hydroxybenzoic.acid_14.51RT.St_0.9Sc_14.51Av.RT_99.27Avg.SN_50Hits_GCMS	491283	42253	423462	25908.8	1.43336	0.265486	0.818839				Unk_100.98838MZ_1.44RT_POS_LCMS	98039.8	14211	136305	8686.02	5.27837	0.0613127	0.248007	AE down		No.match..2808.69_GCMS_SSA_Auxin_Poplar_11Day_32_C_AI_01_leaf.CDF_7	176227	9605.73	264239	67721.2	2.11846	0.188866	0.611163				Unk_105.08988MZ_13.17RT_POS_LCMS	2048.62	408.821	5489.16	1603.02	5.38746
		Unk_109.0532MZ_11.16RT_POS_LCMS	1833.34	496.467	580.176	207.722	4.66816	0.0590106	0.311217	AE up		No.direct.match..1895.62_GCMS_SSA_Auxin_Poplar_11Day_40_T_AE_02_Stem.CDF_37...5280450..linoleic.acid..20.399..	5.00036e+07	5.25119e+06	3.97956e+07	7.03699e+06	1.40748	0.26951	0.818839				Unk_101.02333MZ_1.74RT_POS_LCMS	363910	35950.1	185882	4477.58	24.1487	0.00267253	0.0392645	AE up		No.direct.match..2403.14_GCMS_SSA_Auxin_Poplar_11Day_52_T_AE_04_Root.CDF_217...16219560..lactobionic.acid.1..24.583..	1.80188e+06	771928	3.55993e+06	963076	2.08603	0.191879	0.613592				Unk_105.1039MZ_1.29RT_POS_LCMS	107148	15512.9	146319	5869.55	4.56682
		Unk_109.05565MZ_11.17RT_POS_LCMS	2612.24	688.648	885.457	214.661	4.8314	0.0555173	0.301566	AE up		citric.acid_16.84RT.St_0.98Sc_16.85Av.RT_468.47Avg.SN_50Hits_GCMS	1.0399e+08	9.12733e+06	1.19739e+08	8.7603e+06	1.39238	0.271899	0.818839				Unk_101.02435MZ_11.61RT_NEG_LCMS	17757.2	2950.05	2826.25	358.719	25.2429	0.00239398	0.0368194	AE up		Unk_potential_myricetin_27.94RT.St_0.83Sc_27.88Av.RT_28.38Avg.SN_47Hits_GCMS	669594	20546	482863	145554	2.06489	0.193878	0.613592				Unk_106.07317MZ_17.39RT_POS_LCMS	1019.48	158.257	6520.58	272.21	338.645
		Unk_109.54634MZ_2.14RT_POS_LCMS	1084.95	410.433	71.4979	12.9236	4.98524	0.0524594	0.294002	AE up		D.trehalose_25.2RT.St_0.98Sc_25.17Av.RT_293.39Avg.SN_50Hits_GCMS	2.02296e+07	1.93272e+06	1.67179e+07	2.21864e+06	1.38359	0.273303	0.818839				Unk_102.007MZ_1.57RT_POS_LCMS	7851.11	3396.09	26178.3	8741.55	3.81916	0.0984749	0.31062	AE down		No.direct.match..1976.92_GCMS_SSA_Auxin_Poplar_11Day_31_T_AI_05_Leaf.CDF_24...65080..phenyl.beta.glucopyranoside..21.186..	1.42329e+06	170536	1.12088e+06	99782.9	2.02901	0.197339	0.617757				Unk_106.07327MZ_9.07RT_POS_LCMS	41.9275	1.41896	0	0	679.069
		Unk_110.03623MZ_2.13RT_POS_LCMS	143.253	25.8621	280.748	74.7379	3.5212	0.0933283	0.383493	AE down		No.match..2979.54_GCMS_SSA_Auxin_Poplar_11Day_40_T_AE_02_Stem.CDF_8	1.23988e+06	36611.7	1.31566e+06	57370.2	1.38322	0.273364	0.818839				Unk_102.02667MZ_1.89RT_POS_LCMS	10449.9	702.463	5203.87	380.464	43.1228	0.000597622	0.0137852	AE up		Unk_potential_pyrogallol_13.46RT.St_0.7Sc_13.62Av.RT_42.96Avg.SN_48Hits_GCMS	508208	86840.6	1.25496e+06	592179	1.99004	0.201196	0.623059				Unk_106.07339MZ_3RT_POS_LCMS	590.298	58.1423	337.328	112.272	4.54815
		Unk_110.0682MZ_4.33RT_POS_LCMS	8247.89	1852.22	3630.46	1046.56	4.19239	0.0708963	0.339143	AE up		No.match..1663.37_GCMS_SSA_Auxin_Poplar_11Day_52_T_AE_04_Root.CDF_71	1.32951e+06	218180	1.92547e+06	541718	1.37772	0.274246	0.818839				Unk_102.09132MZ_4.16RT_POS_LCMS	5340.4	630.368	17559.5	3656.86	10.8428	0.0165549	0.12597	AE down		L.glutamic.acid.2_14.4RT.St_0.95Sc_14.47Av.RT_337.74Avg.SN_50Hits_GCMS	2.04515e+07	1.824e+06	1.72508e+07	1.12825e+06	1.94782	0.205495	0.629562				Unk_106.11109MZ_1.29RT_POS_LCMS	67445.4	1604.57	89120.1	3204.69	41.823
		Unk_110.10454MZ_16.58RT_POS_LCMS	109.147	14.7435	57.2062	0.876204	10.131	0.0111323	0.122536	AE up		No.match..1516.84_GCMS_SSA_Auxin_Poplar_11Day_52_T_AE_04_Root.CDF_30	1.09321e+07	1.25509e+06	1.27758e+07	297878	1.35065	0.27866	0.818839				Unk_102.75964MZ_9.83RT_POS_LCMS	11706.8	1336.95	17333	2101.28	5.10316	0.0646354	0.253146	AE down		Unk_potential_X2.piperidone.1_8.06RT.St_0.75Sc_7.96Av.RT_188.03Avg.SN_51Hits_GCMS	7.51054e+06	1.75956e+06	4.50525e+06	962649	1.9235	0.208029	0.629562				Unk_106.11352MZ_1.29RT_POS_LCMS	26400.9	2944.94	37972.7	4778.56	4.65507
		Unk_111.00889MZ_1.59RT_NEG_LCMS	4.87272e+06	192717	5.38853e+06	156722	4.06771	0.0744992	0.345838	AE down		No.match..2656.40_GCMS_SSA_Auxin_Poplar_11Day_52_T_AE_04_Root.CDF_223	463804	49619.4	557819	66035.9	1.34482	0.279624	0.818839				Unk_103.02656MZ_1.74RT_POS_LCMS	44138.6	5755.79	20807.6	901.831	16.037	0.00708158	0.073776	AE up		No.match..1459.70_GCMS_SSA_Auxin_Poplar_11Day_53_Blank06.CDF_23	2.74688e+06	244057	3.18158e+06	175014	1.88568	0.212058	0.629562				Unk_106.48946MZ_1.19RT_POS_LCMS	3464.3	463.351	5375.6	750.075	5.14483
		Unk_111.01537MZ_1.89RT_POS_LCMS	78629.5	7467.13	47951.9	6098.43	9.55908	0.0128925	0.134686	AE up		No.match..2969.86_GCMS_SSA_Auxin_Poplar_11Day_52_T_AE_04_Root.CDF_138	681498	52137.2	604272	17357.2	1.34452	0.279674	0.818839				Unk_104.04545MZ_1.45RT_POS_LCMS	399.18	60.5756	1307.94	275.922	10.3486	0.0182074	0.132122	AE down		No.match..3739.89_GCMS_SSA_Auxin_Poplar_11Day_40_T_AE_02_Stem.CDF_13	1.29639e+06	50942.1	1.19019e+06	58603.9	1.884	0.212239	0.629562				Unk_106.89498MZ_9.85RT_POS_LCMS	15785.6	2670.22	24508.5	1801.02	6.52033
		Unk_111.06347MZ_1.68RT_POS_LCMS	1016.61	93.5605	2396.92	580.973	6.66824	0.0295851	0.216375	AE down		melibiose.1_26.11RT.St_0.89Sc_26.23Av.RT_28.42Avg.SN_46Hits_GCMS	5.92033e+06	440691	6.84501e+06	767312	1.27345	0.291822	0.832459				Unk_104.05749MZ_10.29RT_POS_LCMS	22448.9	3252.91	8932.75	2370.66	11.2759	0.0152682	0.120798	AE up		Unk_potential_L.cysteine.2_13.74RT.St_0.79Sc_13.73Av.RT_18.9Avg.SN_50Hits_GCMS	479256	33742.4	390732	60110	1.84334	0.2167	0.629562				Unk_106.93348MZ_9.85RT_POS_LCMS	11832.8	2651.45	5611.84	1395.1	3.67168
		Unk_111.50784MZ_1.16RT_POS_LCMS	38097.1	4140.36	22208.2	2759.83	9.29587	0.0138172	0.140724	AE up		No.match..3245.92_GCMS_SSA_Auxin_Poplar_11Day_40_T_AE_02_Stem.CDF_7	6.3898e+06	219023	6.04608e+06	170736	1.26798	0.292789	0.832459				Unk_106.07339MZ_3RT_POS_LCMS	738.861	140.596	260.873	91.7613	8.10553	0.0292958	0.173194	AE up		Unk_potential_L.mimosine.1_8.86RT.St_0.83Sc_8.82Av.RT_15.85Avg.SN_51Hits_GCMS	815431	96426.5	1.26764e+06	359920	1.82767	0.218454	0.629562				Unk_106.97194MZ_13.18RT_POS_LCMS	3054.61	388.754	4996.99	977.402	4.05128
		Unk_112.01222MZ_1.69RT_NEG_LCMS	26597.1	2740.89	0	0	77.0429	1.04744e-05	0.000692453	AE up		No.match..1913.70_GCMS_SSA_Auxin_Poplar_11Day_52_T_AE_04_Root.CDF_54	892726	178140	604953	160772	1.25973	0.294256	0.832459				Unk_106.93337MZ_13.18RT_POS_LCMS	3680.77	68.2869	1718.95	425.496	20.7246	0.00388188	0.0508417	AE up		cellobiose.2_25.16RT.St_0.9Sc_25.08Av.RT_306.55Avg.SN_50Hits_GCMS	2.23522e+07	1.77245e+06	2.71862e+07	3.4098e+06	1.7964	0.222015	0.629562				Unk_106.99125MZ_13.22RT_POS_LCMS	4542.25	1062.8	7043.57	107.811	4.28175
		Unk_112.03189MZ_1.74RT_POS_LCMS	55640	6493.77	38013.4	6174.14	3.76141	0.0843856	0.366159	AE up		Unk_potential_neohesperidin_22.87RT.St_0.62Sc_22.83Av.RT_33.31Avg.SN_44Hits_GCMS	3.17904e+06	336716	2.50036e+06	554274	1.2477	0.296414	0.832459				Unk_106.93348MZ_9.85RT_POS_LCMS	7591.48	1175.39	4646.55	768.897	4.39618	0.0808449	0.283428	AE up		No.match..2829.71_GCMS_SSA_Auxin_Poplar_11Day_09_T_AE_06_Stem.CDF_4	654881	117636	852371	72907.6	1.78152	0.223739	0.629562				Unk_107.05028MZ_8.6RT_NEG_LCMS	0	0	5075.62	2789.47	4.29181
		Unk_113.02425MZ_11.56RT_NEG_LCMS	15271.2	844.891	5886.77	418.34	86.7608	6.44079e-06	0.000449004	AE up		arabitol_15.6RT.St_0.94Sc_15.52Av.RT_225.52Avg.SN_50Hits_GCMS	5.52132e+06	318523	5.99983e+06	208215	1.23355	0.298982	0.832459				Unk_106.97194MZ_13.18RT_POS_LCMS	11438.6	2785.48	4736.36	695.981	5.44922	0.0582921	0.242097	AE up		isomaltose.1_25.63RT.St_0.83Sc_25.7Av.RT_47.8Avg.SN_46Hits_GCMS	8.95373e+06	362281	1.00029e+07	764497	1.77646	0.224329	0.629562				Unk_107.07012MZ_21.9RT_POS_LCMS	15544.3	5482.63	70925.7	16205.5	12.714
		Unk_114.04642MZ_9.85RT_POS_LCMS	3103.48	638.649	7043.73	109.378	30.5466	0.000367199	0.0109707	AE down		No.match..2711.86_GCMS_SSA_Auxin_Poplar_11Day_52_T_AE_04_Root.CDF_206	407734	36496.9	338288	55672.8	1.20015	0.305173	0.841449				Unk_106.9913MZ_9.86RT_POS_LCMS	28778.9	4871.43	42315.5	1137.87	7.32215	0.0352957	0.190973	AE down		Unk_potential_xylitol_15.7RT.St_0.85Sc_15.65Av.RT_15.21Avg.SN_50Hits_GCMS	303168	23865.6	343721	16056.7	1.76606	0.22555	0.629562				Unk_107.07012MZ_23.11RT_POS_LCMS	5487.38	338.155	33390.2	7672.01	17.0914
		Unk_114.05504MZ_1.87RT_POS_LCMS	13541	1709.44	7508.41	2179.43	4.89023	0.0543221	0.298292	AE up		Unk_potential_D.sphingosine.2_22.36RT.St_0.71Sc_22.25Av.RT_578.18Avg.SN_49Hits_GCMS	6.96472e+07	1.35616e+06	6.36232e+07	6.74435e+06	1.15927	0.313011	0.852621				Unk_107.07012MZ_21.9RT_POS_LCMS	6145.82	1594.1	15734.5	3771.46	5.48421	0.0576987	0.240906	AE down		No.direct.match..2220.46_GCMS_SSA_Auxin_Poplar_11Day_52_T_AE_04_Root.CDF_188...440936..arbutin..23.393..	8.53772e+06	834720	1.34989e+07	4.15158e+06	1.73434	0.22933	0.629562				Unk_107.10698MZ_2.97RT_POS_LCMS	3444.31	541.037	6005.98	93.0077	17.1323
		Unk_114.07314MZ_22.55RT_POS_LCMS	5956.82	433.592	4241.24	86.7136	12.4761	0.0063923	0.085678	AE up		Unk_potential_D.saccharic.acid_18.61RT.St_0.76Sc_18.72Av.RT_29.81Avg.SN_48Hits_GCMS	2.18317e+06	154644	2.60331e+06	432179	1.14544	0.31573	0.852621				Unk_107.0855MZ_7.73RT_POS_LCMS	6016.45	826.837	3831.56	342.431	5.9603	0.0503776	0.226553	AE up		No.match..3363.52_GCMS_SSA_Auxin_Poplar_11Day_52_T_AE_04_Root.CDF_139	6.76434e+06	808610	5.55554e+06	100715	1.72212	0.230811	0.629562				Unk_107.12627MZ_2.97RT_POS_LCMS	3156.3	575.036	4828.63	345.327	5.40799
		Unk_114.53077MZ_2.11RT_POS_LCMS	327.426	62.2135	158.967	36.4725	4.88059	0.0545158	0.29895	AE up		No.direct.match..1477.72_GCMS_SSA_Auxin_Poplar_11Day_52_T_AE_04_Root.CDF_27...740..alpha.D.glucosamine.phosphate..16.624..	1.71789e+06	309205	2.22072e+06	351856	1.11501	0.321838	0.852621				Unk_107.1262MZ_11.16RT_POS_LCMS	757.308	47.3605	1842.24	541.804	3.97935	0.0930906	0.302446	AE down		galactonic.acid_18.77RT.St_0.97Sc_18.76Av.RT_202.97Avg.SN_45Hits_GCMS	5.30406e+06	310532	8.10296e+06	2.40569e+06	1.70727	0.232628	0.629562				Unk_107.1262MZ_11.16RT_POS_LCMS	0	0	1265.79	58.2378	612.376
		Unk_114.53956MZ_1.34RT_POS_LCMS	21429.2	6863.96	38037.7	2830.51	4.30254	0.0678941	0.33215	AE down		Unk_potential_lactobionic.acid.2_24.89RT.St_0.72Sc_24.8Av.RT_24.28Avg.SN_45Hits_GCMS	4.43074e+06	147559	3.52786e+06	1.06362e+06	1.10002	0.324911	0.852621				Unk_108.51264MZ_1.75RT_POS_LCMS	10616.2	1075.36	5930.7	254.326	17.9795	0.00543842	0.0630214	AE up		Unk_potential_X2.carboxybenzaldehyde.1_13.83RT.St_0.61Sc_13.87Av.RT_453.67Avg.SN_47Hits_GCMS	2.62531e+07	3.64194e+06	4.02859e+07	1.13698e+07	1.68628	0.235232	0.629562				Unk_107.16493MZ_9.85RT_POS_LCMS	17120.2	747.496	24445.5	2481.1	9.81509
		Unk_115.98956MZ_1.18RT_NEG_LCMS	33433.5	91.6308	0	0	108926	1.09557e-19	6.64463e-16	AE up		Unk_potential_gentisic.acid_16.12RT.St_0.78Sc_15.91Av.RT_57.06Avg.SN_51Hits_GCMS	757781	105884	559151	173109	1.08848	0.327307	0.852621				Unk_109.54523MZ_2.14RT_POS_LCMS	2184.01	996.94	234.776	49.33	3.81355	0.0986709	0.310653	AE up		Unk_potential_D.glucosaminic.acid.1_18.46RT.St_0.68Sc_18.44Av.RT_25.72Avg.SN_51Hits_GCMS	2.02654e+06	35011.8	2.80872e+06	687222	1.67206	0.23702	0.629562				Unk_107.16497MZ_13.18RT_POS_LCMS	1075.05	242.53	2165.42	212.237	10.7714
		Unk_116.52453MZ_1.34RT_POS_LCMS	14153.4	1997.69	18876.3	265.109	4.52003	0.0624222	0.318221	AE down		No.match..2819.09_GCMS_SSA_Auxin_Poplar_11Day_52_T_AE_04_Root.CDF_211	7.79167e+06	1.74964e+06	5.28023e+06	1.35702e+06	1.06289	0.332715	0.852621				Unk_110.068MZ_10.42RT_POS_LCMS	1239.05	187.151	623.724	153.73	6.45479	0.0440436	0.211933	AE up		Unk_potential_D.gluconic.acid.2_18.32RT.St_0.77Sc_18.47Av.RT_55.65Avg.SN_50Hits_GCMS	1.05416e+06	85634.8	2.28039e+06	1.07723e+06	1.66219	0.238272	0.629562				Unk_107.18427MZ_9.85RT_POS_LCMS	29207.3	2693.42	35460	1095.7	3.81308
		Unk_116.9772MZ_2RT_POS_LCMS	0	0	23.0231	6.45613	15.6072	0.00335169	0.0553897	AE down		No.match..2134.96_GCMS_SSA_Auxin_Poplar_11Day_39_C_AI_04_Stem.CDF_14	538797	134166	370397	44789.9	0.965239	0.354646	0.852621				Unk_110.49959MZ_1.69RT_POS_LCMS	0	0	361.126	72.5792	24.7567	0.00251272	0.038123	AE down		No.direct.match..2203.01_GCMS_SSA_Auxin_Poplar_11Day_40_T_AE_02_Stem.CDF_46...3126..DL.dihydrosphingosine.3..23.023..	701223	37422.4	888993	159932	1.63743	0.241455	0.629623				Unk_108.02048MZ_12.36RT_POS_LCMS	678.6	170.955	1467.96	327.376	5.18143
		Unk_117.09102MZ_4.64RT_POS_LCMS	6111.89	525.193	8221.88	312.652	10.6822	0.00970805	0.111731	AE down		Unk_potential_valproic.acid.glucuronide_21.97RT.St_0.68Sc_22.09Av.RT_172.09Avg.SN_49Hits_GCMS	3.27802e+07	2.57763e+06	2.74408e+07	5.57673e+06	0.956074	0.356816	0.852621				Unk_111.00889MZ_1.59RT_NEG_LCMS	4.81347e+06	311237	1.67921e+06	929479	10.2244	0.0186574	0.13427	AE up		No.match..3372.36_GCMS_SSA_Auxin_Poplar_11Day_38_T_AE_01_Leaf.CDF	5.04392e+06	577540	4.20258e+06	87587.1	1.62813	0.242667	0.629623				Unk_108.08885MZ_7.77RT_POS_LCMS	13.7793	1.30147	0	0	87.1849
		Unk_117.9975MZ_1.36RT_POS_LCMS	230691	3743.13	167934	4504.3	117.021	1.85342e-06	0.00015829	AE up		alpha.ketoglutaric.acid_13.86RT.St_0.89Sc_13.95Av.RT_227.11Avg.SN_48Hits_GCMS	9.68921e+06	1.77391e+06	7.19534e+06	1.60274e+06	0.95356	0.357415	0.852621				Unk_111.01537MZ_1.89RT_POS_LCMS	39986.8	3638.35	21466.2	672.068	25.0572	0.00243843	0.0372621	AE up		Unk_potential_erythritol_13.18RT.St_0.65Sc_13.49Av.RT_42.38Avg.SN_51Hits_GCMS	890677	71497.1	660360	185101	1.6073	0.245412	0.629668				Unk_108.5126MZ_1.39RT_POS_LCMS	0	0	555.685	95.1877	44.1774
		Unk_118.12264MZ_1.52RT_POS_LCMS	1190.85	68.2869	724.421	187.611	6.32821	0.0330065	0.22962	AE up		No.match..2740.14_GCMS_SSA_Auxin_Poplar_11Day_52_T_AE_04_Root.CDF_209	8.54914e+06	511487	1.02762e+07	2.09954e+06	0.942802	0.359996	0.852621				Unk_111.0553MZ_1.34RT_POS_LCMS	12922.7	1514.1	20990.2	3661.57	4.1456	0.087921	0.295302	AE down		No.match..3458.54_GCMS_SSA_Auxin_Poplar_11Day_14_T_AI_02_Leaf.CDF_2	2.06143e+06	261935	2.64623e+06	408843	1.57481	0.249782	0.629668				Unk_109.03966MZ_1.41RT_POS_LCMS	0	0	728.141	34.1916	587.89
		Unk_118.9206MZ_1.65RT_POS_LCMS	26496.7	2710.17	15238.1	4954.5	4.37411	0.0660292	0.327848	AE up		galactitol_18.2RT.St_0.94Sc_18.11Av.RT_359.08Avg.SN_46Hits_GCMS	2.19397e+07	2.01023e+06	1.82851e+07	3.70023e+06	0.898075	0.371041	0.852621				Unk_111.31049MZ_9.85RT_NEG_LCMS	52658.1	3585.66	0	0	215.672	6.26079e-06	0.000506951	AE up		Unk_potential_linoleic.acid_20.4RT.St_0.78Sc_20.43Av.RT_35.8Avg.SN_51Hits_GCMS	6.14826e+06	539260	7.9239e+06	1.45405e+06	1.5726	0.250084	0.629668				Unk_109.04477MZ_2.29RT_POS_LCMS	26988.1	1007.66	20208.4	2468.14	7.65458
		Unk_118.94205MZ_2.71RT_NEG_LCMS	10547.1	4587.28	1029.99	455.122	3.49872	0.0942254	0.386525	AE up		No.match..2863.94_GCMS_SSA_Auxin_Poplar_11Day_52_T_AE_04_Root.CDF_154	1.2029e+07	352778	1.08309e+07	1.50521e+06	0.891355	0.372746	0.852621				Unk_112.01222MZ_1.38RT_NEG_LCMS	209354	14421.7	0	0	210.733	6.70024e-06	0.000526029	AE up		No.match..2696.47_GCMS_SSA_Auxin_Poplar_11Day_38_T_AE_01_Leaf.CDF_8	107199	22179	75537.5	3469.54	1.56209	0.251525	0.629668				Unk_109.05321MZ_2.95RT_POS_LCMS	19252.2	2624.09	26686	1162.36	5.58456
		Unk_119.06844MZ_13.18RT_POS_LCMS	674637	31889.8	565165	50811	3.58094	0.0909957	0.379658	AE up		No.direct.match..2080.59_GCMS_SSA_Auxin_Poplar_11Day_52_T_AE_04_Root.CDF_187...88111..valproic.acid.glucuronide..21.973..	3.08057e+07	7.12793e+06	2.08524e+07	7.25989e+06	0.88195	0.375153	0.852621				Unk_112.01222MZ_1.69RT_NEG_LCMS	27705.3	1403.81	0	0	389.501	1.09736e-06	0.000148093	AE up		No.match..2191.41_GCMS_SSA_Auxin_Poplar_11Day_52_T_AE_04_Root.CDF_169	4.10049e+06	441714	5.12601e+06	748496	1.5397	0.254633	0.629668				Unk_109.05568MZ_2.96RT_POS_LCMS	23859.2	3258.01	32647	2323.21	4.33584
		Unk_119.51359MZ_1.68RT_POS_LCMS	15071.3	739.876	21181	3137.7	4.29513	0.0680911	0.33215	AE down		No.match..1879.30_GCMS_SSA_Auxin_Poplar_11Day_52_T_AE_04_Root.CDF_65	1.60247e+06	330523	1.20268e+06	134467	0.878202	0.376119	0.852621				Unk_112.03189MZ_1.74RT_POS_LCMS	23197.1	3190.63	12822.2	808.087	9.93596	0.0197611	0.138351	AE up		Gluconic.acid_18.62RT.St_0.74Sc_18.49Av.RT_132.52Avg.SN_51Hits_GCMS	5.53352e+06	1.13924e+06	3.90932e+06	351263	1.49561	0.260919	0.629668				Unk_109.54523MZ_2.14RT_POS_LCMS	2526.82	33.1598	1276.49	100.047	171.131
		Unk_120.0207MZ_1.9RT_POS_LCMS	43374.3	5075.67	28052.1	3900.44	5.34985	0.046012	0.276122	AE up		trans.aconitic.acid_15.97RT.St_0.89Sc_15.94Av.RT_42.6Avg.SN_48Hits_GCMS	1.67695e+06	51874.6	1.88029e+06	262048	0.877428	0.376319	0.852621				Unk_112.89574MZ_1.32RT_POS_LCMS	11846.5	2165.91	4231.27	259.285	12.1873	0.0129671	0.10867	AE up		No.match..1990.75_GCMS_SSA_Auxin_Poplar_11Day_52_T_AE_04_Root.CDF_178	963033	67257	1.33104e+06	332166	1.48937	0.261826	0.629668				Unk_109.54634MZ_2.14RT_POS_LCMS	2549.26	176.603	1141.26	333.633	15.738
		Unk_120.04433MZ_14.5RT_POS_LCMS	235.182	72.4515	4386.34	1118.49	16.7991	0.00268203	0.0472487	AE down		No.match..2341.64_GCMS_SSA_Auxin_Poplar_11Day_52_T_AE_04_Root.CDF_195	325020	75801.6	476084	168399	0.85464	0.382282	0.852621				Unk_112.96669MZ_14.47RT_POS_LCMS	487.847	21.3141	762.769	67.2033	15.2059	0.00798877	0.0792867	AE down		No.match..1953.32_GCMS_SSA_Auxin_Poplar_11Day_41_Blank05.CDF_13	806117	58227.7	1.12748e+06	291833	1.47408	0.264069	0.629668				Unk_110.01237MZ_1.18RT_POS_LCMS	35915.7	1443.04	47363.4	2412.03	18.289
		Unk_120.05251MZ_10.96RT_POS_LCMS	123681	1028.43	110184	3853.19	13.6043	0.00500978	0.073755	AE up		No.match..2271.68_GCMS_SSA_Auxin_Poplar_11Day_31_T_AI_05_Leaf.CDF_9	1.13883e+07	1.93637e+06	9.16963e+06	280423	0.833198	0.388029	0.852621				Unk_112.96676MZ_17.43RT_POS_LCMS	3089.04	254.476	6641.57	268.77	92.1236	7.3148e-05	0.00311592	AE down		No.match..2863.94_GCMS_SSA_Auxin_Poplar_11Day_52_T_AE_04_Root.CDF_154	5.32373e+06	330214	5.9369e+06	385969	1.47375	0.264118	0.629668				Unk_110.07127MZ_1.32RT_POS_LCMS	9003.69	2694.47	15900.8	595.657	4.95103
		Unk_120.52145MZ_1.45RT_POS_LCMS	14609.4	6314.24	1591.62	378.644	3.46932	0.0954155	0.389563	AE up		Unk_potential_X4.hydroxypyridine_8.2RT.St_0.78Sc_8.29Av.RT_24.1Avg.SN_51Hits_GCMS	724853	173880	1.01066e+06	285456	0.832102	0.388327	0.852621				Unk_113.02425MZ_11.56RT_NEG_LCMS	6471.75	1498.64	2451.14	642.13	6.0812	0.0487207	0.222406	AE up		No.direct.match..2544.88_GCMS_SSA_Auxin_Poplar_11Day_38_T_AE_01_Leaf.CDF_19...439193..isomaltose.1..25.625..	310508	43879.8	372454	13146.4	1.47085	0.264548	0.629668				Unk_110.49959MZ_1.69RT_POS_LCMS	2343.82	551.886	8494.23	814.955	41.8472
		Unk_121.01341MZ_1.74RT_POS_LCMS	14380.1	538.066	9753.3	2041.4	5.70938	0.0405953	0.257812	AE up		No.match..1627.50_GCMS_SSA_Auxin_Poplar_11Day_52_T_AE_04_Root.CDF_74	4.43319e+06	503063	3.6605e+06	725800	0.823903	0.390564	0.852621				Unk_113.0243MZ_13.14RT_NEG_LCMS	26433.2	8087.19	3489.92	478.417	8.02045	0.0298776	0.175398	AE up		No.direct.match..983.03_GCMS_SSA_Auxin_Poplar_11Day_53_Blank06.CDF_53...PNNLMET0060..glycine..10.456..	3.99716e+06	756328	6.30402e+06	1.98203e+06	1.41307	0.273305	0.645179				Unk_111.00751MZ_1.35RT_POS_LCMS	196867	11736.1	248266	7372.13	12.0628
		Unk_121.02939MZ_13.2RT_NEG_LCMS	2.11482e+06	54474.7	1.95315e+06	12867.8	6.94742	0.0271	0.206079	AE up		Unk_potential_bisphenol.A_20.68RT.St_0.67Sc_20.51Av.RT_82.25Avg.SN_51Hits_GCMS	1.41396e+06	188043	1.19877e+06	51875.6	0.813336	0.393477	0.852621				Unk_113.02448MZ_1.44RT_NEG_LCMS	142943	13671.9	47638.1	6327.36	40.0204	0.000729326	0.0156832	AE up		No.match..1999.29_GCMS_SSA_Auxin_Poplar_11Day_52_T_AE_04_Root.CDF_184	2.52422e+07	688455	2.81739e+07	2.68291e+06	1.39472	0.276176	0.646657				Unk_111.00774MZ_1.82RT_POS_LCMS	287754	14917.5	121536	19901.5	46.6973
		Unk_121.04772MZ_4.06RT_POS_LCMS	6909.08	725.624	19436.8	5961.98	5.30104	0.0468153	0.278368	AE down		ferulic.acid_19.31RT.St_0.77Sc_19.41Av.RT_107.67Avg.SN_49Hits_GCMS	3.32953e+06	515405	2.74183e+06	205655	0.782303	0.402237	0.852621				Unk_113.03849MZ_11.65RT_POS_LCMS	9234.9	1859	13305	676.59	4.23279	0.0853662	0.290854	AE down		No.match..1516.84_GCMS_SSA_Auxin_Poplar_11Day_52_T_AE_04_Root.CDF_30	4.17639e+06	389164	5.77294e+06	1.47775e+06	1.35633	0.282325	0.655723				Unk_111.00889MZ_1.59RT_NEG_LCMS	2.23255e+06	128638	736565	295264	25.2795
		Unk_121.06891MZ_1.34RT_POS_LCMS	2322.3	394.889	3717.85	224.214	8.41078	0.0175915	0.159839	AE down		galactonic.acid_18.77RT.St_0.97Sc_18.76Av.RT_202.97Avg.SN_45Hits_GCMS	1.54148e+07	969261	1.77335e+07	2.96984e+06	0.770247	0.405725	0.852621				Unk_113.50487MZ_1.7RT_POS_LCMS	42304.9	6814.39	27804.5	684.108	4.48282	0.0785795	0.280426	AE up		No.match..935.82_GCMS_SSA_Auxin_Poplar_11Day_53_Blank06.CDF_100	2.51984e+06	533222	3.5586e+06	756441	1.33714	0.285474	0.657732				Unk_111.00944MZ_1.17RT_POS_LCMS	1.39185e+06	23321.3	1.33211e+06	8105.42	4.75884
		Unk_121.52051MZ_1.95RT_POS_LCMS	5037.6	439.934	2895.48	1107.96	3.71013	0.0862003	0.369212	AE up		Unk_potential_erythritol_13.18RT.St_0.65Sc_13.49Av.RT_42.38Avg.SN_51Hits_GCMS	998129	74778.4	1.2201e+06	297296	0.770142	0.405756	0.852621				Unk_114.05504MZ_1.87RT_POS_LCMS	37686.8	12848.9	11116.8	522.941	4.26904	0.0843338	0.288846	AE up		No.match..1831.57_GCMS_SSA_Auxin_Poplar_11Day_52_T_AE_04_Root.CDF_42	2.78072e+07	148378	3.17274e+07	3.90786e+06	1.3014	0.291479	0.664403				Unk_111.01191MZ_1.17RT_POS_LCMS	194196	4815.37	124149	32517.9	5.80299
		Unk_122.03286MZ_10.14RT_NEG_LCMS	158.878	84.3262	11430.6	4848.64	6.62958	0.0299511	0.217029	AE down		L.aspartic.acid.2_13.3RT.St_0.98Sc_13.3Av.RT_189.02Avg.SN_50Hits_GCMS	3.2162e+06	285334	2.75609e+06	488603	0.765875	0.407002	0.852621				Unk_114.055MZ_1.55RT_POS_LCMS	83932	5127.78	70361.1	2931	5.27936	0.0612946	0.248007	AE up		No.match..2791.79_GCMS_SSA_Auxin_Poplar_11Day_38_T_AE_01_Leaf.CDF_12	701417	53804.4	820510	97052.1	1.29076	0.293302	0.664403				Unk_111.0553MZ_1.34RT_POS_LCMS	14632.3	2582.94	23830.7	303.199	9.78318
		Unk_122.06012MZ_1.85RT_POS_LCMS	2750.06	203.848	1956.17	352.965	4.13832	0.0724309	0.34173	AE up		D.mannitol_18.13RT.St_0.74Sc_18.23Av.RT_110.3Avg.SN_48Hits_GCMS	6.30228e+06	1.1302e+06	4.95462e+06	813787	0.753676	0.4106	0.852621				Unk_114.89287MZ_1.32RT_POS_LCMS	3029.48	255.178	834.173	41.2829	72.1244	0.000145836	0.00511123	AE up		Unk_potential_heptadecanoic.acid_19.8RT.St_0.72Sc_19.79Av.RT_28.04Avg.SN_49Hits_GCMS	850837	302074	463778	12133.9	1.27574	0.295907	0.664403				Unk_112.01113MZ_1.41RT_POS_LCMS	2093.37	270.269	1152.93	243.029	6.34099
		Unk_122.09652MZ_1.9RT_POS_LCMS	16566.1	945.383	8492.52	2220.78	12.7537	0.00601267	0.0831628	AE up		ribitol_15.66RT.St_0.74Sc_15.78Av.RT_210.43Avg.SN_49Hits_GCMS	1.2523e+07	1.20623e+06	1.09172e+07	1.37907e+06	0.744841	0.413238	0.852621				Unk_115.09459MZ_3.83RT_POS_LCMS	27307	2413.47	86361.9	19734.8	8.82269	0.0249478	0.158502	AE down		Unk_potential_sophorose.1_24.95RT.St_0.69Sc_24.98Av.RT_80.52Avg.SN_47Hits_GCMS	9.13743e+06	124016	7.92283e+06	1.23012e+06	1.24274	0.301748	0.664403				Unk_112.01222MZ_1.38RT_NEG_LCMS	42781.8	4836.97	30517.6	2273.07	4.41513
		Unk_122.10454MZ_7.82RT_POS_LCMS	3595	469.149	1657.5	616.669	6.48489	0.0313721	0.22267	AE up		No.match..2129.66_GCMS_SSA_Auxin_Poplar_11Day_52_T_AE_04_Root.CDF_180	1.06683e+06	161136	818259	262650	0.738317	0.415204	0.852621				Unk_116.00713MZ_1.37RT_NEG_LCMS	77930.5	11118.7	0	0	49.1254	0.000420557	0.0108047	AE up		No.match..2134.96_GCMS_SSA_Auxin_Poplar_11Day_39_C_AI_04_Stem.CDF_14	1.88719e+06	202622	2.94936e+06	1.05322e+06	1.24181	0.301916	0.664403				Unk_112.03189MZ_1.74RT_POS_LCMS	17916.9	357.593	22646	1011.95	23.4336
		Unk_123.02808MZ_2.13RT_POS_LCMS	0	0	15456.2	6828.93	6.28696	0.0334542	0.230568	AE down		No.direct.match..997.98_GCMS_SSA_Auxin_Poplar_11Day_20_C_AE_04_Leaf.CDF_8...444266..maleic.acid..10.323..	536512	106708	416088	58836.9	0.726729	0.418734	0.852621				Unk_116.08194MZ_1.31RT_POS_LCMS	5645.23	1199.86	11965	1832.22	8.32641	0.0278549	0.166874	AE down		No.direct.match..1373.79_GCMS_SSA_Auxin_Poplar_11Day_51_T_AI_02_Root.CDF_18...8299..acetol..2..15.293..	547261	11302	501354	44822.9	1.22946	0.304148	0.664403				Unk_112.89574MZ_1.32RT_POS_LCMS	15431.9	1855.9	3797.13	449.448	29.5286
		Unk_123.03262MZ_11.63RT_POS_LCMS	0	0	1655.16	597.959	9.40332	0.0134301	0.138292	AE down		No.match..2808.69_GCMS_SSA_Auxin_Poplar_11Day_32_C_AI_01_leaf.CDF_7	1.48922e+06	86904.7	1.66688e+06	226601	0.71915	0.421069	0.852621				Unk_117.07404MZ_1.33RT_POS_LCMS	26454.4	3715.62	56047.8	2291.25	45.9586	0.000503616	0.0121591	AE down		melibiose.1_26.11RT.St_0.89Sc_26.23Av.RT_28.42Avg.SN_46Hits_GCMS	3.85497e+06	81420.3	4.68413e+06	853726	1.20451	0.308735	0.664403				Unk_113.00956MZ_1.16RT_POS_LCMS	17975.8	230.295	15963.1	946.266	5.33789
		Unk_123.09979MZ_3RT_POS_LCMS	52964.8	2608.02	35100.3	5910.87	8.67659	0.0163372	0.152791	AE up		No.match..1846.37_GCMS_SSA_Auxin_Poplar_11Day_52_T_AE_04_Root.CDF_43	5.66167e+06	489137	4.79484e+06	1.03823e+06	0.717298	0.421643	0.852621				Unk_117.54924MZ_3.73RT_POS_LCMS	2883.65	476.923	10781.2	2558.23	9.21009	0.0229554	0.152013	AE down		No.direct.match..2261.11_GCMS_SSA_Auxin_Poplar_11Day_53_Blank06.CDF_3...440936..arbutin..23.393..	2.19697e+06	156875	2.66563e+06	444687	1.19249	0.310981	0.664403				Unk_113.02337MZ_1.58RT_POS_LCMS	109606	3658.3	163447	8872.02	37.1993
		Unk_123.5943MZ_1.46RT_POS_LCMS	9335.16	144.857	5210.18	1698.8	7.15798	0.025395	0.199122	AE up		Unk_potential_D.sphingosine.3_22.53RT.St_0.71Sc_22.41Av.RT_52.14Avg.SN_50Hits_GCMS	5.30507e+06	239177	4.66393e+06	886483	0.708074	0.424521	0.852621				Unk_118.06505MZ_11.69RT_POS_LCMS	526040	55941.1	381894	19616.3	5.91265	0.0510517	0.227884	AE up		Unk_potential_oxalic.acid_7.97RT.St_0.77Sc_7.98Av.RT_30.44Avg.SN_51Hits_GCMS	2.02065e+06	404588	1.5219e+06	77766.7	1.15629	0.317896	0.664403				Unk_114.0631MZ_2.3RT_POS_LCMS	3384.88	224.196	2539.17	240.26	6.55242
		Unk_123.92781MZ_1.26RT_POS_LCMS	11733.6	436.089	14508.9	1496.39	3.74433	0.0849845	0.366728	AE down		No.direct.match..957.29_GCMS_SSA_Auxin_Poplar_11Day_51_T_AI_02_Root.CDF_34...99289..L.allothreonine.1..10.212..	445304	34192	482284	13475.2	0.704845	0.425536	0.852621				Unk_118.9206MZ_1.65RT_POS_LCMS	67483.4	14271.8	101996	2475.71	5.67698	0.0545712	0.234768	AE down		Unk_potential_raffinose_29.94RT.St_0.75Sc_29.92Av.RT_56.2Avg.SN_45Hits_GCMS	4.42639e+06	355225	5.03785e+06	459813	1.14921	0.319276	0.664403				Unk_114.07314MZ_22.55RT_POS_LCMS	1696.78	838.686	8718.93	1625.72	16.754
		Unk_124.04752MZ_1.7RT_POS_LCMS	37291.3	2207.15	56097.3	6241.85	9.38111	0.013509	0.13864	AE down		Unk_potential_N.acetyl.L.glutamic.acid.2_15.97RT.St_0.61Sc_15.89Av.RT_23.2Avg.SN_51Hits_GCMS	1.90269e+06	246467	1.63902e+06	77731.7	0.704436	0.425665	0.852621				Unk_118.93082MZ_1.32RT_NEG_LCMS	0	0	1365.78	345.893	15.5912	0.00755	0.0770153	AE down		No.match..1451.83_GCMS_SSA_Auxin_Poplar_11Day_22_T_AI_03_Leaf.CDF_9	1.07892e+06	104424	920928	100011	1.14836	0.319442	0.664403				Unk_114.53041MZ_1.48RT_POS_LCMS	948.093	42.5627	1214.52	45.5821	18.0525
		Unk_124.99103MZ_2.91RT_POS_LCMS	52565.1	2231.91	39708.5	6561.37	4.01512	0.0760881	0.349469	AE up		No.match..2011.00_GCMS_SSA_Auxin_Poplar_11Day_53_Blank06.CDF_20	2.61691e+06	178143	2.35916e+06	269234	0.700152	0.427019	0.852621				Unk_118.94205MZ_2.71RT_NEG_LCMS	51481.8	25343.3	1948.17	1636.41	3.80424	0.0989978	0.310951	AE up		No.match..2229.92_GCMS_SSA_Auxin_Poplar_11Day_40_T_AE_02_Stem.CDF_47	7.79322e+06	1.63087e+06	1.00259e+07	1.11418e+06	1.1388	0.321321	0.664403				Unk_114.53077MZ_2.11RT_POS_LCMS	1550.39	154.742	849.481	277.46	5.44811
		Unk_125.98628MZ_1.36RT_POS_LCMS	2.06002e+06	51905.6	1.52243e+06	74141.6	37.1859	0.000179674	0.00635408	AE up		L.valine.2_9.19RT.St_0.94Sc_9.17Av.RT_54.58Avg.SN_51Hits_GCMS	1.76793e+06	249542	1.51201e+06	46284	0.663978	0.438741	0.852621				Unk_119.51359MZ_1.68RT_POS_LCMS	14478.9	610.723	21382.8	155.425	120.016	3.43509e-05	0.00182495	AE down		No.match..2753.40_GCMS_SSA_Auxin_Poplar_11Day_40_T_AE_02_Stem.CDF_19	1.39301e+06	155428	1.18738e+06	92004.9	1.12477	0.324109	0.664403				Unk_114.89287MZ_1.32RT_POS_LCMS	5862.88	909.739	931.647	118.326	22.6228
		Unk_127.0039MZ_1.6RT_NEG_LCMS	1652.3	216.294	3198.88	749.713	4.64304	0.0595724	0.31227	AE down		Unk_potential_phosphoric.acid_9.97RT.St_0.71Sc_10.07Av.RT_598.16Avg.SN_51Hits_GCMS	1.03664e+08	8.96197e+06	1.17682e+08	1.66319e+07	0.658556	0.440545	0.852621				Unk_120.0207MZ_1.9RT_POS_LCMS	20032.8	1029.37	15687.2	104.031	17.6418	0.00568446	0.064236	AE up		No.match..2969.86_GCMS_SSA_Auxin_Poplar_11Day_52_T_AE_04_Root.CDF_138	1.10197e+06	167696	1.62812e+06	527592	1.10346	0.328416	0.664403				Unk_115.07538MZ_2.91RT_POS_LCMS	21460.4	6065.73	37269.5	5007.83	3.74975
		Unk_127.04001MZ_10.18RT_NEG_LCMS	393.55	89.7919	1645.63	531.002	6.54298	0.0307918	0.220097	AE down		No.match..1323.33_GCMS_SSA_Auxin_Poplar_11Day_53_Blank06.CDF_67	653169	38135	692351	12407.8	0.648173	0.444034	0.852621				Unk_120.04437MZ_9.07RT_POS_LCMS	1768.08	76.1183	845.579	188.044	20.6782	0.00390285	0.0509997	AE up		Sucrose_24.41RT.St_0.99Sc_24.37Av.RT_540.6Avg.SN_50Hits_GCMS	2.67567e+08	472601	2.7525e+08	8.31698e+06	1.10031	0.329058	0.664403				Unk_116.05262MZ_2.04RT_POS_LCMS	2735.19	658.434	8502.71	2097.92	8.41565
		Unk_127.07643MZ_10.09RT_NEG_LCMS	6559.57	3809.02	29191.6	11496.5	4.08377	0.0740221	0.345076	AE down		No.match..2984.29_GCMS_SSA_Auxin_Poplar_11Day_52_T_AE_04_Root.CDF_145	574470	29702.3	532204	47029.8	0.647035	0.444419	0.852621				Unk_120.0444MZ_7.97RT_POS_LCMS	0	0	49.383	4.95271	99.4192	5.88896e-05	0.00271146	AE down		Unk_potential_lactobionic.acid.2_24.89RT.St_0.72Sc_24.8Av.RT_24.28Avg.SN_45Hits_GCMS	1.30696e+06	226696	1.03454e+06	50393.4	1.09082	0.33101	0.664403				Unk_117.03346MZ_11.17RT_POS_LCMS	8856.29	1251.21	12956.8	735.954	6.9174
		Unk_128.01927MZ_1.34RT_POS_LCMS	271029	18989.3	328084	13855	5.45147	0.044394	0.271011	AE down		No.match..3077.80_GCMS_SSA_Auxin_Poplar_11Day_52_T_AE_04_Root.CDF_149	1.32503e+06	71077.3	1.18014e+06	198217	0.646981	0.444437	0.852621				Unk_120.05243MZ_10.62RT_POS_LCMS	71978.6	9758	35226.5	11795.3	5.76374	0.0532384	0.232649	AE up		X4.hydroxybenzoic.acid_14.51RT.St_0.9Sc_14.51Av.RT_99.27Avg.SN_50Hits_GCMS	1.0256e+06	34494.5	940217	82633.7	1.07242	0.334844	0.664403				Unk_117.09102MZ_4.64RT_POS_LCMS	988.818	195.339	435.315	78.426	5.6941
		Unk_128.03431MZ_1.42RT_POS_LCMS	4435.59	941.92	2317.7	359.893	3.76961	0.0841001	0.365247	AE up		No.match..2992.62_GCMS_SSA_Auxin_Poplar_11Day_52_T_AE_04_Root.CDF_161	7.5991e+07	6.7556e+06	6.79955e+07	6.77723e+06	0.639165	0.447099	0.852621				Unk_120.05249MZ_13.22RT_POS_LCMS	35141.8	6299.58	21802.6	2389.2	3.91987	0.0950414	0.304969	AE up		maltose.2_25.4RT.St_0.9Sc_25.32Av.RT_57.27Avg.SN_45Hits_GCMS	2.48846e+06	118508	2.28277e+06	166615	1.07183	0.334968	0.664403				Unk_117.53521MZ_2.29RT_POS_LCMS	5194.5	333.048	3854.61	296.652	8.52876
		Unk_128.51894MZ_1.69RT_POS_LCMS	68395.1	11978.9	135795	33883.8	4.08933	0.073858	0.345076	AE down		No.match..2782.33_GCMS_SSA_Auxin_Poplar_11Day_50_C_AE_04_Root.CDF_4	3.25525e+06	411860	3.93038e+06	847919	0.638027	0.447489	0.852621				Unk_121.01341MZ_1.74RT_POS_LCMS	2121.66	277.241	964.01	156.067	13.2401	0.0108518	0.0977826	AE up		No.match..695.74_GCMS_SSA_Auxin_Poplar_11Day_49_T_AE_02_Root.CDF_7	2.84098e+06	333752	3.76049e+06	915628	1.0703	0.335289	0.664403				Unk_118.02272MZ_1.76RT_NEG_LCMS	11308.2	90.7271	8948.69	1398.32	3.66527
		Unk_128.95959MZ_1.39RT_NEG_LCMS	620427	22033.1	705306	1970.96	12.078	0.00698965	0.0913625	AE down		No.match..2829.71_GCMS_SSA_Auxin_Poplar_11Day_09_T_AE_06_Stem.CDF_4	1.07583e+06	138401	923431	102898	0.635504	0.448355	0.852621				Unk_121.02939MZ_13.2RT_NEG_LCMS	1.98669e+06	58625.2	783804	407852	8.52244	0.0266548	0.164867	AE up		No.match..2271.68_GCMS_SSA_Auxin_Poplar_11Day_31_T_AI_05_Leaf.CDF_9	1.24722e+07	4.739e+06	6.90956e+06	265500	1.0696	0.335437	0.664403				Unk_118.06509MZ_13.18RT_POS_LCMS	2.7232e+06	204464	3.21019e+06	103408	3.82516
		Unk_129.00226MZ_1.74RT_POS_LCMS	20797.9	2598.03	13179.7	2354.88	4.5454	0.0618207	0.316737	AE up		No.match..2056.02_GCMS_SSA_Auxin_Poplar_11Day_52_T_AE_04_Root.CDF_186	7.01982e+06	937711	5.91525e+06	951809	0.628869	0.450646	0.852621				Unk_121.02951MZ_3.15RT_NEG_LCMS	470229	174528	32168	4266.49	6.29621	0.0459514	0.216239	AE up		trans.aconitic.acid_15.97RT.St_0.89Sc_15.94Av.RT_42.6Avg.SN_48Hits_GCMS	1.44771e+06	18816.3	2.03264e+06	652372	1.04068	0.341618	0.664403				Unk_118.9205MZ_17.34RT_POS_LCMS	5981.1	828.324	2613.04	903.355	7.50412
		Unk_129.52556MZ_12.54RT_POS_LCMS	0	0	755.43	167.172	25.0613	0.000732815	0.018178	AE down		No.match..1441.10_GCMS_SSA_Auxin_Poplar_11Day_52_T_AE_04_Root.CDF_28	7.1676e+06	1.08014e+06	5.89033e+06	1.11382e+06	0.627872	0.450993	0.852621				Unk_121.04772MZ_4.06RT_POS_LCMS	44.6713	3.488	99.9655	24.7655	4.88803	0.0690586	0.259625	AE down		Unk_potential_X2.hydroxypyridine_6.52RT.St_0.86Sc_6.61Av.RT_81.87Avg.SN_50Hits_GCMS	5.14693e+06	463394	6.20771e+06	1.02628e+06	1.03367	0.343144	0.664403				Unk_118.9206MZ_1.65RT_POS_LCMS	195199	3751.21	139254	10301.2	31.3132
		Unk_130.01682MZ_1.16RT_POS_LCMS	27107.4	1143.34	17970.4	4937.31	3.8902	0.0800377	0.356858	AE up		No.match..3027.74_GCMS_SSA_Auxin_Poplar_11Day_45_C_AI_03_Root.CDF_5	1.49407e+07	1.51412e+06	1.29322e+07	2.1356e+06	0.627109	0.451258	0.852621				Unk_121.52051MZ_1.95RT_POS_LCMS	5327.92	1068.57	2160.19	1013.13	4.62788	0.0749767	0.272595	AE up		No.match..1924.20_GCMS_SSA_Auxin_Poplar_11Day_52_T_AE_04_Root.CDF_60	2.13846e+06	34768.6	2.78492e+06	726128	1.02353	0.345368	0.664403				Unk_118.93082MZ_1.32RT_NEG_LCMS	1635.53	176.058	499.464	192.079	18.8928
		Unk_130.05001MZ_1.85RT_POS_LCMS	35675.6	2370.89	26796	2270.95	7.1211	0.0256838	0.199965	AE up		No.direct.match..2643.56_GCMS_SSA_Auxin_Poplar_11Day_52_T_AE_04_Root.CDF_222...PNNLMET0079..melibiose.1.M...26.109..	1.56631e+06	83741.4	1.45893e+06	109103	0.626751	0.451382	0.852621				Unk_122.03273MZ_13.21RT_NEG_LCMS	117014	1507.31	38904.3	24689.2	9.97205	0.0196183	0.137762	AE up		X4.guanidinobutyric.acid.2_13.35RT.St_0.96Sc_13.4Av.RT_70.63Avg.SN_51Hits_GCMS	1.66296e+06	285698	1.30953e+06	149796	1.02175	0.345761	0.664403				Unk_119.01399MZ_1.35RT_POS_LCMS	164733	5393.35	144097	5494.83	7.01666
		Unk_130.98368MZ_1.17RT_NEG_LCMS	63398.6	1864.11	54330.5	1365.79	14.2586	0.00437549	0.0670136	AE up		maltose.2_25.4RT.St_0.9Sc_25.32Av.RT_57.27Avg.SN_45Hits_GCMS	2.52631e+06	124699	2.64934e+06	13285.3	0.620186	0.453676	0.852621				Unk_122.03278MZ_10.85RT_NEG_LCMS	56456	15485.1	13914.5	7947.91	5.97371	0.0501902	0.225979	AE up		Unk_potential_turanose.1_24.81RT.St_0.83Sc_24.78Av.RT_16.53Avg.SN_44Hits_GCMS	583274	150087	406766	45083.7	1.02047	0.346043	0.664403				Unk_119.08333MZ_1.36RT_POS_LCMS	3908.2	898.351	6356.01	749.301	4.07401
		Unk_131.02748MZ_1.31RT_POS_LCMS	6313.19	1280.29	2682.45	804.247	5.20951	0.0483694	0.282154	AE up		No.match..1853.76_GCMS_SSA_Auxin_Poplar_11Day_52_T_AE_04_Root.CDF_51	8.97628e+06	336551	8.19032e+06	1.15581e+06	0.610467	0.457109	0.852621				Unk_122.0329MZ_3.13RT_NEG_LCMS	27593.2	9815.16	1536.45	469.273	7.0316	0.0379415	0.196676	AE up		D.xylose.1_15.01RT.St_0.9Sc_14.96Av.RT_108.85Avg.SN_50Hits_GCMS	4.44635e+06	127582	5.15116e+06	791535	0.985156	0.353992	0.666294				Unk_119.51359MZ_1.68RT_POS_LCMS	20342.7	1693.95	11713.8	534.056	19.0458
		Unk_131.03494MZ_10.96RT_NEG_LCMS	11239.5	1012.08	5433.95	1823.53	8.50819	0.0171185	0.157428	AE up		Unk_potential_X3.methyloxyindole.4_17.01RT.St_0.68Sc_16.95Av.RT_125.96Avg.SN_51Hits_GCMS	5.396e+06	451968	4.53403e+06	1.2104e+06	0.601676	0.460252	0.852621				Unk_122.06003MZ_10.38RT_POS_LCMS	417.247	24.4378	627.969	78.3239	6.59606	0.0424331	0.208129	AE down		No.direct.match..2309.27_GCMS_SSA_Auxin_Poplar_11Day_52_T_AE_04_Root.CDF_182...11333..lactulose.1..23.867..	1.89584e+07	2.61725e+06	1.53625e+07	2.44418e+06	0.96384	0.358928	0.666294				Unk_120.04433MZ_14.5RT_POS_LCMS	152.766	37.8937	0	0	12.6409
		Unk_131.08548MZ_11.64RT_POS_LCMS	34033.4	1874.56	26831.2	1025.99	10.0671	0.0113136	0.123523	AE up		isomaltose.1_25.63RT.St_0.83Sc_25.7Av.RT_47.8Avg.SN_46Hits_GCMS	3.88293e+06	304076	3.5165e+06	356132	0.600133	0.460808	0.852621				Unk_122.06809MZ_11.63RT_POS_LCMS	2346.53	222.134	1726.82	134.958	5.68466	0.0544513	0.234768	AE up		No.direct.match..2631.97_GCMS_SSA_Auxin_Poplar_11Day_52_T_AE_04_Root.CDF_221...PNNLMET0079..melibiose.1.M...26.109..	4.33488e+06	708512	5.23875e+06	512372	0.963498	0.359007	0.666294				Unk_120.04448MZ_4.13RT_POS_LCMS	99.4039	25.9612	41.3813	8.5279	3.64885
		Unk_131.08549MZ_9.31RT_POS_LCMS	11170	2506.83	4136.28	1379.66	5.35909	0.0458618	0.276122	AE up		No.direct.match..973.63_GCMS_SSA_Auxin_Poplar_11Day_51_T_AI_02_Root.CDF_36...289..catechol..10.524..	908701	45011.6	1.30275e+06	642833	0.593918	0.463058	0.852621				Unk_122.09652MZ_1.9RT_POS_LCMS	1217.69	196.145	2654.21	286.382	17.1271	0.00608893	0.067571	AE down		Unk_potential_alpha.D.glucosamine.1.phosphate_16.61RT.St_0.66Sc_16.53Av.RT_64.94Avg.SN_45Hits_GCMS	1.45232e+06	142035	1.68687e+06	202016	0.958092	0.360277	0.666294				Unk_120.05243MZ_10.62RT_POS_LCMS	8719.35	2479.74	28822.7	8986.13	5.7571
		Unk_132.02119MZ_1.24RT_POS_LCMS	17023.5	1907.31	34886.4	10127.1	3.62546	0.0893058	0.377323	AE down		No.match..1924.20_GCMS_SSA_Auxin_Poplar_11Day_52_T_AE_04_Root.CDF_60	875465	78230.8	735371	195282	0.58767	0.465339	0.852621				Unk_122.51019MZ_1.7RT_POS_LCMS	15497.1	3064.33	8246.55	36.2981	5.59778	0.0558276	0.23749	AE up		malonic.acid.1_8.92RT.St_0.92Sc_8.99Av.RT_70.12Avg.SN_51Hits_GCMS	528337	20758.8	809046	325598	0.957025	0.360528	0.666294				Unk_120.05246MZ_9.06RT_POS_LCMS	0	0	90.2895	10.2868	99.8664
		Unk_132.04443MZ_4.12RT_POS_LCMS	326.649	111.068	13354.7	5241.45	7.57708	0.0223796	0.18467	AE down		Unk_potential_N.formylglycine.2_11.53RT.St_0.61Sc_13.2Av.RT_86.74Avg.SN_39Hits_GCMS	3.43618e+06	370898	3.08126e+06	115184	0.564286	0.474054	0.862706				Unk_124.99973MZ_18.32RT_POS_LCMS	1098.36	236.673	520.926	156.561	4.14061	0.0880703	0.295302	AE up		No.match..1967.25_GCMS_SSA_Auxin_Poplar_11Day_52_T_AE_04_Root.CDF_44	1.01135e+06	168352	818947	54676.8	0.955409	0.36091	0.666294				Unk_120.05251MZ_10.96RT_POS_LCMS	116289	10738	190674	13555.8	19.0794
		Unk_132.0746MZ_10.48RT_NEG_LCMS	16862.6	1639.68	22840	1518.44	6.91809	0.0273485	0.207077	AE down		Unk_potential_L.mimosine.1_8.86RT.St_0.83Sc_8.82Av.RT_15.85Avg.SN_51Hits_GCMS	512446	98089.2	416397	49577.4	0.556764	0.476918	0.862706				Unk_125.04809MZ_10.82RT_POS_LCMS	122274	16338.5	79781.2	823.053	6.74698	0.0407993	0.203963	AE up		No.match..2195.26_GCMS_SSA_Auxin_Poplar_11Day_40_T_AE_02_Stem.CDF_45	4.33036e+06	736791	5.88481e+06	1.58577e+06	0.916026	0.3704	0.67946				Unk_120.08085MZ_2.15RT_POS_LCMS	627176	103949	1.00722e+06	40186.9	9.54085
		Unk_132.94651MZ_1.42RT_NEG_LCMS	68825.9	11771.3	40840	3972.33	4.29834	0.0680058	0.33215	AE up		No.match..2953.00_GCMS_SSA_Auxin_Poplar_11Day_52_T_AE_04_Root.CDF_157	1.17379e+07	1.44282e+06	1.03408e+07	834076	0.529337	0.487629	0.870751				Unk_125.05051MZ_10.82RT_POS_LCMS	64985.4	10390	44267.6	975.718	3.94135	0.0943306	0.304184	AE up		No.match..2011.00_GCMS_SSA_Auxin_Poplar_11Day_53_Blank06.CDF_20	3.46039e+06	13635	3.72712e+06	320065	0.897558	0.374987	0.68352				Unk_120.08884MZ_10.64RT_POS_LCMS	75.0589	14.1756	0	0	21.8061
		Unk_133.07198MZ_1.41RT_POS_LCMS	968.783	183.296	496.957	92.9645	4.62773	0.0599181	0.313093	AE up		No.match..1967.25_GCMS_SSA_Auxin_Poplar_11Day_52_T_AE_04_Root.CDF_44	2.51465e+06	261615	2.20714e+06	354037	0.510376	0.49529	0.870751				Unk_125.071MZ_2.82RT_POS_LCMS	3316.1	610.654	15877.2	5573.08	5.01972	0.0663039	0.25638	AE down		No.direct.match..2080.59_GCMS_SSA_Auxin_Poplar_11Day_52_T_AE_04_Root.CDF_187...88111..valproic.acid.glucuronide..21.973..	2.1143e+07	2.7144e+06	2.43571e+07	1.75692e+06	0.871455	0.381626	0.689316				Unk_120.08892MZ_7.79RT_POS_LCMS	10.538	0.951739	4.99634	1.61634	9.65724
		Unk_134.03631MZ_11.69RT_POS_LCMS	323.715	2.09348	854.965	233.509	6.35158	0.0327561	0.228801	AE down		No.match..910.51_GCMS_SSA_Auxin_Poplar_11Day_11_C_AI_03_Stem.CDF_10	341649	105781	245157	37311.9	0.507295	0.496556	0.870751				Unk_125.13236MZ_23.15RT_POS_LCMS	5134.18	311.553	2728.39	815.09	7.60119	0.0329835	0.184761	AE up		palatinose_25.48RT.St_0.84Sc_25.37Av.RT_111.07Avg.SN_46Hits_GCMS	5.69155e+06	85190.4	5.96523e+06	316196	0.866322	0.382953	0.689316				Unk_120.95361MZ_1.39RT_POS_LCMS	67328.6	1147.16	38698.4	5969.54	28.0886
		Unk_134.10614MZ_1.86RT_POS_LCMS	2600.6	297.756	1121.52	245.901	13.8784	0.00473118	0.0708509	AE up		Unk_potential_X6.phosphogluconic.acid_22.66RT.St_0.68Sc_22.56Av.RT_25.71Avg.SN_33Hits_GCMS	68614.3	16482.7	48501.3	24454.7	0.506766	0.496774	0.870751				Unk_127.00371MZ_2.74RT_NEG_LCMS	438.394	93.4876	136.923	45.0719	8.43755	0.0271658	0.165181	AE up		No.match..3131.60_GCMS_SSA_Auxin_Poplar_11Day_52_T_AE_04_Root.CDF_163	4.06844e+06	553022	5.22734e+06	1.25887e+06	0.831231	0.392232	0.701632				Unk_121.03969MZ_1.43RT_POS_LCMS	9038.05	1150.77	16171.5	1724.54	12.7316
		Unk_134.11761MZ_1.47RT_POS_LCMS	1822.24	228.7	3951.84	822.107	7.37879	0.0237476	0.191502	AE down		No.match..2348.03_GCMS_SSA_Auxin_Poplar_11Day_40_T_AE_02_Stem.CDF_23	1.00631e+07	1.00668e+06	1.11567e+07	1.15468e+06	0.494874	0.501718	0.870751				Unk_127.0039MZ_1.6RT_NEG_LCMS	1371.05	24.4651	216.575	52.2835	399.989	1.01434e-06	0.000141778	AE up		No.match..2905.51_GCMS_SSA_Auxin_Poplar_11Day_52_T_AE_04_Root.CDF_155	1.78888e+06	862809	2.6782e+06	182727	0.80466	0.399502	0.710226				Unk_121.08417MZ_2.15RT_POS_LCMS	46501.7	9192.57	80377.6	2395.39	10.1489
		Unk_135.06336MZ_5.1RT_POS_LCMS	12811.4	2712.33	3291.89	1647.19	8.08948	0.0192706	0.169141	AE up		palatinose_25.48RT.St_0.84Sc_25.37Av.RT_111.07Avg.SN_46Hits_GCMS	1.25339e+07	1.38696e+06	1.12617e+07	700293	0.48863	0.504351	0.870751				Unk_127.04015MZ_2.09RT_NEG_LCMS	103700	19533.2	29128.8	16585.5	8.46895	0.0269753	0.165181	AE up		No.match..2056.02_GCMS_SSA_Auxin_Poplar_11Day_52_T_AE_04_Root.CDF_186	940350	51720.3	1.31841e+06	483627	0.777308	0.407218	0.713384				Unk_122.03629MZ_8.47RT_POS_LCMS	112.046	15.7939	298.242	64.959	9.69521
		Unk_135.08051MZ_8.46RT_POS_LCMS	15504.5	1355.4	11025.8	2115.66	3.40423	0.0981198	0.393795	AE up		Unk_potential_gluconolactone.2_17.59RT.St_0.68Sc_17.63Av.RT_402.36Avg.SN_51Hits_GCMS	9.71961e+07	1.79658e+06	8.88482e+07	1.48484e+07	0.487881	0.504668	0.870751				Unk_127.04023MZ_1.76RT_NEG_LCMS	200048	20178.1	3683.24	828.593	94.544	6.79519e-05	0.00296589	AE up		lactose.1_24.92RT.St_0.89Sc_25.04Av.RT_36.12Avg.SN_50Hits_GCMS	1.47771e+06	218175	2.00352e+06	621203	0.770368	0.409215	0.713384				Unk_122.06003MZ_10.38RT_POS_LCMS	46.2404	18.5436	0	0	4.83626
		Unk_135.98009MZ_1.5RT_POS_LCMS	5049.03	225.221	2563.21	556.15	19.678	0.00163295	0.032525	AE up		No.direct.match..2203.01_GCMS_SSA_Auxin_Poplar_11Day_40_T_AE_02_Stem.CDF_46...3126..DL.dihydrosphingosine.3..23.023..	1.31049e+07	302104	1.1767e+07	2.39849e+06	0.478826	0.508537	0.870751				Unk_127.04982MZ_9.87RT_POS_LCMS	3362.39	629.57	5542.93	586.535	6.42202	0.0444289	0.212544	AE down		No.match..3600.47_GCMS_SSA_Auxin_Poplar_11Day_05_T_AI_02_Stem.CDF	1.21261e+06	43491.5	1.62956e+06	538225	0.76957	0.409446	0.713384				Unk_122.06012MZ_1.85RT_POS_LCMS	1685.92	160.314	2326.03	84.1714	10.6398
		Unk_136.04839MZ_10.79RT_NEG_LCMS	136.916	26.16	325.657	92.6887	4.54575	0.0618126	0.316737	AE down		No.match..2005.71_GCMS_SSA_Auxin_Poplar_11Day_35_T_AE_05_Leaf.CDF_19	1.98566e+06	142008	1.85677e+06	73543.5	0.476119	0.509703	0.870751				Unk_127.50227MZ_1.48RT_POS_LCMS	2683.94	514.548	1632.41	71.2499	4.09769	0.0893697	0.297243	AE up		No.match..2746.34_GCMS_SSA_Auxin_Poplar_11Day_52_T_AE_04_Root.CDF_233	3.07434e+06	461479	3.74616e+06	641338	0.763567	0.411188	0.713384				Unk_122.09645MZ_3.13RT_POS_LCMS	18987.4	3418.46	10653.6	1674.44	4.04084
		Unk_136.04847MZ_2.9RT_NEG_LCMS	53400.2	4358.17	29423.4	8052.36	7.55955	0.0224966	0.185257	AE up		benzoic.acid_9.59RT.St_0.84Sc_9.57Av.RT_215.39Avg.SN_51Hits_GCMS	8.52769e+06	1.4499e+06	6.89246e+06	2.02885e+06	0.456517	0.518306	0.870751				Unk_128.03431MZ_1.42RT_POS_LCMS	1646.96	167.264	538.069	102.426	31.965	0.00131445	0.0241139	AE up		Unk_potential_lactobionic.acid.1_24.58RT.St_0.76Sc_24.59Av.RT_65.65Avg.SN_44Hits_GCMS	5.60737e+06	1.0869e+06	4.53402e+06	94138	0.755107	0.413663	0.713384				Unk_122.09652MZ_1.9RT_POS_LCMS	10626.2	18.1606	18251.3	1295.26	44.9097
		Unk_136.06447MZ_13.82RT_POS_LCMS	1991.09	507.546	8143.09	2814.12	5.5924	0.0422659	0.263456	AE down		D.fructose.6.phosphate.2_21.71RT.St_0.9Sc_21.65Av.RT_115.69Avg.SN_46Hits_GCMS	4.52773e+06	63328.7	5.3557e+06	1.56043e+06	0.448623	0.521849	0.870751				Unk_128.06201MZ_17.51RT_POS_LCMS	9560.69	2377.46	52334.1	19202.1	4.88704	0.0690801	0.259625	AE down		Unk_potential_N.acetyl.L.glutamic.acid.2_15.97RT.St_0.61Sc_15.89Av.RT_23.2Avg.SN_51Hits_GCMS	1.35713e+06	16813.2	1.55427e+06	259445	0.743255	0.417174	0.714223				Unk_123.5943MZ_1.46RT_POS_LCMS	522.575	122.955	0	0	14.0495
		Unk_136.08384MZ_4.18RT_POS_LCMS	0	0	370.432	40.2151	104.131	3.02272e-06	0.000236552	AE down		chlorogenic.acid_27.38RT.St_0.94Sc_27.55Av.RT_228.65Avg.SN_48Hits_GCMS	6.38981e+07	3.44182e+06	6.78995e+07	5.31159e+06	0.443007	0.524397	0.870751				Unk_128.53704MZ_1.34RT_POS_LCMS	9758.52	1182.57	36269.7	11501	5.25796	0.0616877	0.248881	AE down		Unk_potential_X3.hydroxypropanoic.acid.2_13.85RT.St_0.67Sc_13.78Av.RT_33.74Avg.SN_50Hits_GCMS	419024	25344.1	475106	66999.3	0.733389	0.420134	0.714223				Unk_124.02438MZ_1.27RT_POS_LCMS	2193.28	105.707	1413.62	115.223	24.7018
		Unk_138.09948MZ_10.31RT_POS_LCMS	4765.61	319.72	2607.17	337.879	21.3751	0.00124845	0.0268983	AE up		No.direct.match..2319.86_GCMS_SSA_Auxin_Poplar_11Day_46_C_AE_03_Root.CDF_4...11333..lactulose.1..23.867..	3.01171e+06	333677	2.61578e+06	538809	0.441061	0.525285	0.870751				Unk_129.00226MZ_1.74RT_POS_LCMS	4838.89	541.038	1418.47	143.878	37.3273	0.00087695	0.0181272	AE up		D.galactaric.acid_19.23RT.St_0.9Sc_19.23Av.RT_42.92Avg.SN_45Hits_GCMS	1.24201e+06	128069	1.39878e+06	128014	0.728576	0.42159	0.714223				Unk_124.04752MZ_1.7RT_POS_LCMS	5652.14	455.913	12290.3	2327.29	9.91224
		Unk_138.13578MZ_10.01RT_POS_LCMS	8436.61	1293.91	4660.16	635.012	6.00532	0.036722	0.243694	AE up		No.direct.match..2220.46_GCMS_SSA_Auxin_Poplar_11Day_52_T_AE_04_Root.CDF_188...440936..arbutin..23.393..	2.02327e+07	951448	1.74257e+07	5.14168e+06	0.439257	0.526112	0.870751				Unk_129.01818MZ_11.66RT_POS_LCMS	80670.7	4590.55	63325.6	2642.05	10.7242	0.0169327	0.126852	AE up		No.match..2208.44_GCMS_SSA_Auxin_Poplar_11Day_52_T_AE_04_Root.CDF_166	3.50245e+06	636997	2.87106e+06	214966	0.715267	0.425663	0.716146				Unk_125.04809MZ_10.82RT_POS_LCMS	113982	9611.17	157784	5390.25	13.5899
		Unk_138.51081MZ_1.2RT_POS_LCMS	14919.5	1656.34	7148.03	528.57	16.8665	0.00264929	0.0470511	AE up		L.glutamic.acid.3..dehydrated._13.23RT.St_0.97Sc_13.34Av.RT_319.84Avg.SN_51Hits_GCMS	1.85741e+07	1.35363e+06	1.66447e+07	3.0848e+06	0.422505	0.533906	0.870751				Unk_129.01954MZ_1.51RT_NEG_LCMS	462603	23297.6	158892	82944.9	12.4269	0.0124401	0.106276	AE up		No.direct.match..1550.07_GCMS_SSA_Auxin_Poplar_11Day_52_T_AE_04_Root.CDF_32...448388..D.allose.1..17.278..	1.29293e+07	2.60589e+06	1.01596e+07	1.64748e+06	0.708695	0.427698	0.716146				Unk_125.05051MZ_10.82RT_POS_LCMS	55684.2	3613.49	85457.1	1547.43	47.5674
		Unk_139.03901MZ_4.26RT_POS_LCMS	3.34353e+06	1.06382e+06	667568	440251	4.64643	0.059496	0.31227	AE up		lactulose.1_23.87RT.St_0.86Sc_23.73Av.RT_370.29Avg.SN_49Hits_GCMS	1.7284e+07	2.90265e+06	2.07281e+07	4.92173e+06	0.419086	0.535524	0.870751				Unk_129.0376MZ_1.35RT_POS_LCMS	0	0	866.702	279.756	9.59798	0.0211688	0.145177	AE down		No.match..910.51_GCMS_SSA_Auxin_Poplar_11Day_11_C_AI_03_Stem.CDF_10	282343	79016.9	202077	40663.4	0.692513	0.43278	0.716675				Unk_125.13236MZ_23.15RT_POS_LCMS	4214	1250.05	7806.19	300.879	6.2069
		Unk_139.03996MZ_1.71RT_NEG_LCMS	0	0	413.221	38.8671	138.721	9.0262e-07	8.82966e-05	AE down		Unk_potential_L.allothreonine.1_10.21RT.St_0.77Sc_11.89Av.RT_44.43Avg.SN_51Hits_GCMS	4.28189e+06	451437	3.91069e+06	168473	0.409872	0.539933	0.870751				Unk_129.03849MZ_1.35RT_POS_LCMS	0	0	2178.55	773.454	7.93354	0.030488	0.177559	AE down		No.match..2129.66_GCMS_SSA_Auxin_Poplar_11Day_52_T_AE_04_Root.CDF_180	1.33601e+06	93035.7	1.22335e+06	96944	0.690646	0.433373	0.716675				Unk_125.98628MZ_1.36RT_POS_LCMS	914815	68695.7	1.43066e+06	30474.6	39.2254
		Unk_139.03997MZ_9.18RT_NEG_LCMS	7024.72	2615.99	0	0	5.8998	0.0380479	0.248699	AE up		No.direct.match..1482.65_GCMS_SSA_Auxin_Poplar_11Day_52_T_AE_04_Root.CDF_29...637540..2.hydroxycinnamic.acid...16.486..	8.05354e+06	1.05021e+06	7.05158e+06	1.13555e+06	0.396923	0.546252	0.870751				Unk_129.05567MZ_2.43RT_NEG_LCMS	3984.12	1499.12	437.745	139.85	5.54794	0.0566383	0.238857	AE up		Unk_potential_X3.methyloxyindole.4_17.01RT.St_0.68Sc_16.95Av.RT_125.96Avg.SN_51Hits_GCMS	4.22025e+06	88843.3	3.81566e+06	545022	0.684048	0.43548	0.716675				Unk_126.98963MZ_1.36RT_POS_LCMS	7423.86	237.47	10673.6	699.838	23.4518
		Unk_139.03999MZ_8.63RT_NEG_LCMS	0	0	73.8667	9.95511	67.5689	1.78095e-05	0.00104362	AE down		sinapyl.alcohol.2_19.24RT.St_0.72Sc_19.35Av.RT_107.82Avg.SN_45Hits_GCMS	1.01778e+06	189823	867481	34106.7	0.396131	0.546643	0.870751				Unk_129.06593MZ_1.33RT_POS_LCMS	40624.2	4839.91	18475.8	4725.34	10.7216	0.016941	0.126852	AE up		No.direct.match..2250.33_GCMS_SSA_Auxin_Poplar_11Day_52_T_AE_04_Root.CDF_165...440936..arbutin..23.393..	2.70545e+06	509669	3.81326e+06	1.39369e+06	0.669759	0.440102	0.718453				Unk_127.00277MZ_1.36RT_POS_LCMS	4236.97	828.351	9474.01	2290.81	5.5626
		Unk_139.11172MZ_10.99RT_POS_LCMS	5224.31	923.638	2104.49	217.724	9.00137	0.0149508	0.146115	AE up		No.match..1756.80_GCMS_SSA_Auxin_Poplar_11Day_38_T_AE_01_Leaf.CDF_28	565288	95006.1	664732	132528	0.394297	0.547551	0.870751				Unk_129.06988MZ_9.82RT_POS_LCMS	216127	13258.4	149359	8173.54	18.3759	0.00516743	0.0614177	AE up		No.match..2837.61_GCMS_SSA_Auxin_Poplar_11Day_52_T_AE_04_Root.CDF_141	3.92922e+06	170833	4.20945e+06	323079	0.665226	0.441586	0.718453				Unk_127.0039MZ_1.6RT_NEG_LCMS	0	0	497.873	60.4093	88.0509
		Unk_140.00597MZ_1.83RT_POS_LCMS	8891.41	1408.66	17216.4	1154.42	19.7383	0.00161698	0.0322597	AE down		D.lyxose.2_15.12RT.St_0.94Sc_15.09Av.RT_151.78Avg.SN_50Hits_GCMS	5.94896e+06	1.08739e+06	6.9887e+06	1.21039e+06	0.391235	0.549074	0.870751				Unk_129.09098MZ_17.42RT_POS_LCMS	1613.16	448.73	8305.65	2383.4	7.6147	0.0328769	0.184693	AE down		Unk_potential_L.allothreonine.1_10.21RT.St_0.77Sc_11.89Av.RT_44.43Avg.SN_51Hits_GCMS	854895	140110	1.24626e+06	518785	0.657775	0.444044	0.718453				Unk_127.0241MZ_1.33RT_POS_LCMS	991.167	16.4362	713.494	142.322	4.82705
		Unk_140.04688MZ_1.79RT_POS_LCMS	2127.08	95.1918	671.432	250.928	33.968	0.000250479	0.00808061	AE up		No.match..2229.92_GCMS_SSA_Auxin_Poplar_11Day_40_T_AE_02_Stem.CDF_47	1.33141e+07	1.03614e+06	1.24435e+07	710973	0.380173	0.554647	0.870751				Unk_129.97921MZ_1.36RT_POS_LCMS	7448.44	108.812	8590.34	539.008	4.31236	0.0831222	0.287041	AE down		No.match..2186.69_GCMS_SSA_Auxin_Poplar_11Day_52_T_AE_04_Root.CDF_168	495268	145829	360719	36729.4	0.637823	0.450742	0.725216				Unk_127.04001MZ_10.18RT_NEG_LCMS	0	0	280.398	84.4938	14.276
		Unk_140.05764MZ_9.82RT_POS_LCMS	12699.6	110.151	7078.64	1332.49	21.6177	0.001203	0.0261044	AE up		Unk_potential_methylmalonic.acid_9.09RT.St_0.72Sc_8.91Av.RT_43.86Avg.SN_51Hits_GCMS	3.24225e+06	949838	4.23771e+06	1.39626e+06	0.377047	0.556242	0.870751				Unk_130.01682MZ_1.16RT_POS_LCMS	16118.4	199.935	18635.6	1026.61	5.79238	0.052808	0.231783	AE down		No.match..2718.81_GCMS_SSA_Auxin_Poplar_11Day_52_T_AE_04_Root.CDF_208	1.77504e+06	471087	2.24208e+06	281813	0.629337	0.453644	0.725831				Unk_127.04982MZ_9.87RT_POS_LCMS	3766.84	69.1521	7466.37	993.669	17.8247
		Unk_140.06213MZ_9.83RT_POS_LCMS	10585.1	2117.56	5539.48	423.801	4.52449	0.0623161	0.31818	AE up		No.match..2275.20_GCMS_SSA_Auxin_Poplar_11Day_38_T_AE_01_Leaf.CDF_23	7.31382e+06	1.005e+06	6.48357e+06	660501	0.372437	0.558612	0.870751				Unk_130.01756MZ_4.3RT_POS_LCMS	7490.46	3135.51	1019.04	385.652	4.19624	0.0864246	0.292761	AE up		No.match..1441.10_GCMS_SSA_Auxin_Poplar_11Day_52_T_AE_04_Root.CDF_28	4.60664e+06	326908	5.2165e+06	779002	0.614207	0.4589	0.730184				Unk_127.07643MZ_10.09RT_NEG_LCMS	34532.1	14378.4	68893.7	1954.41	4.39331
		Unk_141.01599MZ_1.74RT_POS_LCMS	16516.7	1368.62	9544.97	2138.94	8.07766	0.0193361	0.169593	AE up		No.direct.match..2683.64_GCMS_SSA_Auxin_Poplar_11Day_52_T_AE_04_Root.CDF_226...PNNLMET0079..melibiose.2..26.361..	136532	6608.82	126844	17236.7	0.369548	0.560108	0.870751				Unk_130.01878MZ_1.74RT_POS_LCMS	4859.01	1157.81	1479.94	174.724	8.32803	0.0278447	0.166874	AE up		No.direct.match..988.33_GCMS_SSA_Auxin_Poplar_11Day_51_T_AI_02_Root.CDF_21...1110..succinic.acid..10.509..	3.27278e+06	1.00439e+06	2.21939e+06	887637	0.582531	0.470257	0.73037				Unk_127.50242MZ_1.69RT_POS_LCMS	25303.1	2680.01	16787.7	363.421	7.76653
		Unk_141.0386MZ_2.13RT_POS_LCMS	179.088	57.2004	0	0	8.02019	0.0196583	0.171674	AE up		No.direct.match..2118.88_GCMS_SSA_Auxin_Poplar_11Day_52_T_AE_04_Root.CDF_174...5280335..D.sphingosine..3..22.527..	2.08893e+07	487775	1.94531e+07	2.89663e+06	0.367267	0.561295	0.870751				Unk_130.04997MZ_1.37RT_POS_LCMS	928792	144377	1.33417e+06	71959	6.31485	0.0457213	0.215761	AE down		D.xylose.2_15.13RT.St_0.96Sc_15.07Av.RT_229.49Avg.SN_50Hits_GCMS	1.11339e+07	1.35848e+06	1.27617e+07	1.69331e+06	0.577913	0.471955	0.73037				Unk_127.99127MZ_1.63RT_POS_LCMS	57041.1	2168.16	40395.6	258.272	45.4553
		Unk_141.05473MZ_2RT_POS_LCMS	98714.8	9823.31	65306.5	7471.89	6.82926	0.0281189	0.210285	AE up		tartaric.acid_14.59RT.St_0.81Sc_14.36Av.RT_140.75Avg.SN_45Hits_GCMS	3.48547e+06	326604	3.17221e+06	408973	0.361822	0.564149	0.870751				Unk_130.07775MZ_17.46RT_POS_LCMS	238.137	74.9693	1134.42	103.048	49.4675	0.000412709	0.0106264	AE down		L.aspartic.acid.2_13.3RT.St_0.98Sc_13.3Av.RT_189.02Avg.SN_50Hits_GCMS	6.66357e+06	1.19718e+06	5.13602e+06	1.69128e+06	0.576245	0.472571	0.73037				Unk_128.01818MZ_1.71RT_POS_LCMS	27205.4	633.002	31803.4	1625.48	8.27962
		Unk_142.02176MZ_1.65RT_POS_LCMS	0	0	1939.04	881.485	5.93858	0.0375539	0.246899	AE down		No.match..2746.34_GCMS_SSA_Auxin_Poplar_11Day_52_T_AE_04_Root.CDF_233	1.19716e+07	1.19831e+06	1.33683e+07	2.29387e+06	0.352614	0.569043	0.870832				Unk_131.01032MZ_4.56RT_POS_LCMS	1991.16	291.201	871.445	279.848	7.6865	0.0323175	0.183298	AE up		No.match..3300.84_GCMS_SSA_Auxin_Poplar_11Day_50_C_AE_04_Root.CDF_6	3.14025e+06	837350	2.38061e+06	360726	0.575987	0.472666	0.73037				Unk_128.01927MZ_1.34RT_POS_LCMS	178021	6985.35	155110	1589.52	8.11521
		Unk_142.06514MZ_3.48RT_POS_LCMS	0	0	344.424	168.729	5.11385	0.0500634	0.286718	AE down		Unk_potential_N.gamma.acetyl.N.2.formyl.5.methoxykynurenamine.3_21.78RT.St_0.67Sc_21.61Av.RT_209.8Avg.SN_48Hits_GCMS	2.63459e+07	239576	2.43882e+07	4.18329e+06	0.347585	0.571754	0.870832				Unk_131.02748MZ_1.31RT_POS_LCMS	7220.72	226.647	4765.5	240.995	55.0779	0.000307849	0.00873058	AE up		No.match..2719.23_GCMS_SSA_Auxin_Poplar_11Day_51_T_AI_02_Root.CDF_11	401306	20576.4	449459	67290.9	0.574293	0.473293	0.73037				Unk_128.03431MZ_1.42RT_POS_LCMS	1070.42	345.494	3605.6	1332.54	4.21933
		Unk_142.07773MZ_17.53RT_POS_LCMS	112.69	5.82338	52.0704	15.7557	15.0778	0.00371429	0.0595957	AE up		Unk_potential_glucoheptonic.acid.3_20.91RT.St_0.63Sc_21.02Av.RT_40.44Avg.SN_46Hits_GCMS	705957	9191.55	781613	163836	0.338523	0.576707	0.870832				Unk_131.0533MZ_1.36RT_POS_LCMS	29729.9	5381.32	41683	174.367	4.92863	0.068193	0.257655	AE down		Unk_potential_turanose.2_25.02RT.St_0.76Sc_24.93Av.RT_24.12Avg.SN_50Hits_GCMS	1.47706e+06	201902	1.80759e+06	423965	0.57176	0.474233	0.73037				Unk_128.06201MZ_17.51RT_POS_LCMS	65967.1	1366.17	170921	6350.28	328.73
		Unk_142.07777MZ_13.18RT_POS_LCMS	50212.4	4229.97	37814.3	4130.03	4.29764	0.0680243	0.33215	AE up		No.match..1985.97_GCMS_SSA_Auxin_Poplar_11Day_52_T_AE_04_Root.CDF_173	729666	133980	831196	62167.7	0.338383	0.576784	0.870832				Unk_131.07036MZ_4.5RT_POS_LCMS	731.051	65.5174	413.958	64.299	11.9318	0.0135625	0.111622	AE up		D.mannose.2_17.83RT.St_0.9Sc_17.73Av.RT_96.63Avg.SN_51Hits_GCMS	8.41396e+06	703723	9.01842e+06	149006	0.558799	0.479098	0.73358				Unk_128.07074MZ_1.78RT_POS_LCMS	5520.82	1306.63	9865.19	359.673	8.22423
		Unk_143.01901MZ_2.61RT_POS_LCMS	28270.9	1796.22	21006	3207.37	4.28212	0.0684384	0.332894	AE up		Unk_potential_D.panthenol.2_17.87RT.St_0.62Sc_17.87Av.RT_52.17Avg.SN_50Hits_GCMS	5.0962e+06	301837	5.85577e+06	1.62582e+06	0.321528	0.586245	0.870832				Unk_131.07132MZ_10.69RT_NEG_LCMS	1.45501e+06	437922	36125.6	11695.6	10.4904	0.0177116	0.130132	AE up		No.match..989.54_GCMS_SSA_Auxin_Poplar_11Day_42_T_AI_05_Root.CDF_10	3.28862e+06	1.03446e+06	2.25466e+06	850770	0.552717	0.481412	0.73358				Unk_128.51894MZ_1.69RT_POS_LCMS	99382	16409.7	47178	1418.5	7.83645
		Unk_143.08557MZ_9.73RT_POS_LCMS	54876.7	2250.05	91748.1	19366.5	4.36026	0.0663852	0.327935	AE down		No.match..1744.90_GCMS_SSA_Auxin_Poplar_11Day_38_T_AE_01_Leaf.CDF_30	3.63715e+06	378767	3.29696e+06	468166	0.320452	0.58686	0.870832				Unk_132.07461MZ_10.79RT_NEG_LCMS	85110.1	29928.2	0	0	8.08724	0.0294196	0.173489	AE up		No.match..1337.61_GCMS_SSA_Auxin_Poplar_11Day_52_T_AE_04_Root.CDF_11	344791	37670	414181	96076.5	0.538258	0.486995	0.738182				Unk_128.99257MZ_1.38RT_NEG_LCMS	15878.7	2560.47	0	0	29.9118
		Unk_143.51546MZ_1.61RT_POS_LCMS	47676.9	2680.39	28340.6	8469.01	5.56193	0.0427149	0.264948	AE up		No.direct.match..908.36_GCMS_SSA_Auxin_Poplar_11Day_52_T_AE_04_Root.CDF_129...243..benzoic.acid..9.594..	1.13669e+06	416256	830346	193527	0.319062	0.587657	0.870832				Unk_132.94651MZ_1.42RT_NEG_LCMS	128830	26026.1	0	0	24.5029	0.00257785	0.0385663	AE up		Unk_potential_tagatose.1_17.01RT.St_0.69Sc_17Av.RT_116.26Avg.SN_50Hits_GCMS	382716	105010	296284	21869.2	0.513553	0.496812	0.745544				Unk_129.01954MZ_1.51RT_NEG_LCMS	253271	23996.4	170484	33761.6	4.23152
		Unk_144.06564MZ_1.55RT_POS_LCMS	35748.2	2927.68	19770	7204.66	4.83798	0.055382	0.301248	AE up		No.match..2333.28_GCMS_SSA_Auxin_Poplar_11Day_53_Blank06.CDF_17	2.64046e+07	380285	2.83087e+07	4.24129e+06	0.316116	0.589354	0.870832				Unk_133.04785MZ_2.9RT_POS_LCMS	208.829	98.6155	406.313	21.2208	3.83279	0.0980003	0.309908	AE down		No.match..2018.17_GCMS_SSA_Auxin_Poplar_11Day_40_T_AE_02_Stem.CDF_42	2.9968e+06	698928	2.32136e+06	581912	0.513016	0.49703	0.745544				Unk_129.02005MZ_1.19RT_POS_LCMS	13583.3	93.7737	8683.35	2024.16	7.56913
		Unk_144.0849MZ_1.33RT_POS_LCMS	2142.45	391.184	854.313	120.33	8.34539	0.0179181	0.162282	AE up		No.match..2195.26_GCMS_SSA_Auxin_Poplar_11Day_40_T_AE_02_Stem.CDF_45	9.31541e+06	150380	8.59697e+06	1.60973e+06	0.311904	0.591798	0.870832				Unk_133.05581MZ_10.3RT_POS_LCMS	694.13	125.27	282.279	98.2612	6.69173	0.0413874	0.205954	AE up		Unk_potential_L.tyrosine.2_17.86RT.St_0.76Sc_18.03Av.RT_23.07Avg.SN_46Hits_GCMS	3.16749e+06	1.59113e+06	1.87064e+06	453048	0.492716	0.50538	0.754142				Unk_129.06593MZ_1.33RT_POS_LCMS	8211.56	1293.42	24389	6817.13	6.88675
		Unk_144.1383MZ_13.22RT_POS_LCMS	104270	21869	159873	9723.26	4.67327	0.0588971	0.311024	AE down		No.direct.match..2662.52_GCMS_SSA_Auxin_Poplar_11Day_52_T_AE_04_Root.CDF_238...439451..galactinol.2..26.479..	1.3355e+06	201691	1.15859e+06	255640	0.299763	0.598969	0.871489				Unk_133.07198MZ_1.41RT_POS_LCMS	584.018	94.7666	0	0	37.9789	0.000837819	0.0174412	AE up		tartaric.acid_14.59RT.St_0.81Sc_14.36Av.RT_140.75Avg.SN_45Hits_GCMS	2.50893e+06	163706	2.8695e+06	579012	0.443601	0.526722	0.781937				Unk_129.06988MZ_9.82RT_POS_LCMS	118263	11149.6	149374	8292.12	4.54672
		Unk_145.02941MZ_10.91RT_NEG_LCMS	77090.7	1212.26	69810.2	1612.26	13.5417	0.00507619	0.0742753	AE up		No.match..1831.57_GCMS_SSA_Auxin_Poplar_11Day_52_T_AE_04_Root.CDF_42	4.4421e+07	2.70947e+06	4.0888e+07	7.15742e+06	0.287014	0.606709	0.871489				Unk_133.10536MZ_1.39RT_POS_LCMS	17247.6	3983.17	29545.2	4362.94	4.33317	0.0825488	0.286075	AE down		No.match..2573.50_GCMS_SSA_Auxin_Poplar_11Day_40_T_AE_02_Stem.CDF_24	1.23651e+06	404109	920039	177806	0.427366	0.534162	0.786779				Unk_129.09098MZ_17.42RT_POS_LCMS	3355.2	733.107	6831.71	1475.81	5.09706
		Unk_145.02957MZ_5.07RT_NEG_LCMS	196939	27180.2	0	0	42.9545	0.000104689	0.00420491	AE up		No.match..1337.61_GCMS_SSA_Auxin_Poplar_11Day_52_T_AE_04_Root.CDF_11	617846	48878.1	585136	1403.87	0.28653	0.607008	0.871489				Unk_134.01752MZ_1.38RT_NEG_LCMS	1.79014e+06	427521	298183	79438.4	11.7721	0.0139531	0.113688	AE up		arabitol_15.6RT.St_0.94Sc_15.52Av.RT_225.52Avg.SN_50Hits_GCMS	9.10824e+06	497060	8.73904e+06	65944.1	0.424607	0.535447	0.786779				Unk_129.97921MZ_1.36RT_POS_LCMS	2495.33	77.8084	9343.44	957.07	65.6449
		Unk_145.08678MZ_11.83RT_NEG_LCMS	302.293	73.6501	695.92	27.9021	21.3298	0.00125717	0.0269903	AE down		No.match..1941.43_GCMS_SSA_Auxin_Poplar_11Day_38_T_AE_01_Leaf.CDF_24	2.61283e+06	293623	2.41518e+06	91307.4	0.279215	0.611557	0.871489				Unk_134.01807MZ_1.72RT_POS_LCMS	76385	26086.7	17055.7	2741.14	5.11598	0.064384	0.253146	AE up		Unk_potential_cinnamic.acid_13.53RT.St_0.69Sc_13.53Av.RT_17.67Avg.SN_50Hits_GCMS	381227	58614.4	310012	101507	0.410125	0.542293	0.792794				Unk_130.01878MZ_1.74RT_POS_LCMS	2884.11	653.066	4665.35	499.233	4.28404
		Unk_145.53114MZ_1.35RT_POS_LCMS	16715.6	3104.34	35972.8	10118.4	3.89534	0.0798702	0.356858	AE down		No.direct.match..970.02_GCMS_SSA_Auxin_Poplar_11Day_49_T_AE_02_Root.CDF_11...99289..L.allothreonine.1..10.212..	1.01088e+06	190675	826915	324770	0.275742	0.613743	0.871489				Unk_134.06009MZ_5.11RT_POS_LCMS	364.806	97.4672	1441.5	507.226	4.34545	0.082213	0.285608	AE down		No.direct.match..959.72_GCMS_SSA_Auxin_Poplar_11Day_52_T_AE_04_Root.CDF_97...99289..L.allothreonine.1..10.212..	1.48825e+06	843091	2.41867e+06	1.28703e+06	0.394979	0.549642	0.796095				Unk_130.04997MZ_1.37RT_POS_LCMS	1.05384e+06	99639.5	1.78406e+06	117132	22.8372
		Unk_146.01756MZ_1.39RT_NEG_LCMS	82634.4	6172.96	0	0	146.617	7.131e-07	7.14868e-05	AE up		No.match..2791.79_GCMS_SSA_Auxin_Poplar_11Day_38_T_AE_01_Leaf.CDF_12	1.06412e+06	113510	978402	108935	0.266725	0.619506	0.871489				Unk_134.06346MZ_2.78RT_POS_LCMS	2775.72	1147.18	11122.9	3033.09	6.62593	0.0421028	0.20744	AE down		No.match..3423.47_GCMS_SSA_Auxin_Poplar_11Day_03_C_AE_03_Stem.CDF_2	2.39229e+06	119641	2.62683e+06	396472	0.393858	0.550194	0.796095				Unk_131.02548MZ_4.17RT_POS_LCMS	7825.01	1333.72	1467.81	805.684	14.4968
		Unk_146.03274MZ_10.67RT_NEG_LCMS	542.41	98.9213	0	0	24.5994	0.000780757	0.0190555	AE up		D.galactaric.acid_19.23RT.St_0.9Sc_19.23Av.RT_42.92Avg.SN_45Hits_GCMS	1.50789e+06	199580	1.69402e+06	331469	0.26463	0.620863	0.871489				Unk_134.10453MZ_9.1RT_POS_LCMS	193.908	11.901	97.4912	8.1788	44.5807	0.000546619	0.0128677	AE up		No.match..2181.18_GCMS_SSA_Auxin_Poplar_11Day_52_T_AE_04_Root.CDF_198	4.60746e+06	644504	5.27679e+06	895812	0.388508	0.552844	0.796095				Unk_131.05334MZ_1.67RT_POS_LCMS	1697.43	56.4083	3047.87	694.085	4.85373
		Unk_146.06799MZ_11.99RT_POS_LCMS	0	0	119.296	42.1106	9.84937	0.0119594	0.128479	AE down		No.match..989.54_GCMS_SSA_Auxin_Poplar_11Day_42_T_AI_05_Root.CDF_10	479452	86224.4	409452	111744	0.252311	0.628984	0.871489				Unk_134.51972MZ_1.71RT_POS_LCMS	6114.93	2220.38	1696.76	270.82	3.90137	0.0956598	0.306144	AE up		No.match..1913.70_GCMS_SSA_Auxin_Poplar_11Day_52_T_AE_04_Root.CDF_54	519099	92646.7	446865	58953.9	0.380392	0.556913	0.796534				Unk_131.0533MZ_1.36RT_POS_LCMS	32227.5	3819.3	59297.8	4125.13	22.9848
		Unk_146.07267MZ_17.48RT_POS_LCMS	0	0	120.869	48.3944	7.65563	0.0218647	0.182658	AE down		No.match..853.89_GCMS_SSA_Auxin_Poplar_11Day_53_Blank06.CDF_98	5.72702e+06	409782	5.33718e+06	741781	0.250676	0.630081	0.871489				Unk_134.94313MZ_1.37RT_NEG_LCMS	11660.1	902.077	0	0	167.077	1.31921e-05	0.00089531	AE up		No.direct.match..1482.65_GCMS_SSA_Auxin_Poplar_11Day_52_T_AE_04_Root.CDF_29...637540..2.hydroxycinnamic.acid...16.486..	4.51634e+06	476172	4.9022e+06	366299	0.376904	0.55868	0.796534				Unk_131.07132MZ_10.69RT_NEG_LCMS	77951.5	13050.3	35590	16194.3	4.25961
		Unk_146.93875MZ_6.91RT_NEG_LCMS	1735.14	671.468	181.259	46.9665	4.36737	0.0662021	0.327935	AE up		D.glucose.6.phosphate.1_21.84RT.St_0.96Sc_21.76Av.RT_244.11Avg.SN_45Hits_GCMS	1.15248e+07	508019	1.2499e+07	2.36481e+06	0.243448	0.634985	0.871489				Unk_135.01831MZ_1.38RT_NEG_LCMS	417817	101808	68221.2	19247.1	11.3846	0.0149663	0.119456	AE up		No.match..992.49_GCMS_SSA_Auxin_Poplar_11Day_38_T_AE_01_Leaf.CDF_33	3.21723e+06	58015.7	3486758	500088	0.368298	0.563091	0.797696				Unk_131.52077MZ_1.16RT_POS_LCMS	75075.6	575.317	61786.6	2387.23	36.6248
		Unk_147.01255MZ_1.65RT_POS_LCMS	4458.8	537.856	2268.88	739.093	6.00464	0.0367304	0.243694	AE up		Unk_potential_D.gluconic.acid.2_18.32RT.St_0.77Sc_18.47Av.RT_55.65Avg.SN_50Hits_GCMS	4.84298e+06	314662	5.1104e+06	486905	0.236123	0.64005	0.871489				Unk_135.03466MZ_1.72RT_POS_LCMS	8294.92	2864.36	2581.3	661.327	3.77759	0.0999416	0.312477	AE up		No.match..2711.86_GCMS_SSA_Auxin_Poplar_11Day_52_T_AE_04_Root.CDF_206	1.02658e+06	283248	816545	152139	0.364551	0.565034	0.797696				Unk_132.05254MZ_9.82RT_POS_LCMS	1638.2	215.213	2365.88	49.687	8.61642
		Unk_147.02145MZ_1.44RT_POS_LCMS	18585.6	7231.3	2940.35	797.823	3.79902	0.0830859	0.363313	AE up		No.match..683.42_GCMS_SSA_Auxin_Poplar_11Day_48_T_AE_06_Root.CDF_2	2.67069e+07	1.13366e+06	2.35017e+07	8.16791e+06	0.235063	0.640792	0.871489				Unk_135.08051MZ_8.46RT_POS_LCMS	20629.3	1068.96	12390.1	1429.6	21.3042	0.00363189	0.0487338	AE up		No.match..1486.96_GCMS_SSA_Auxin_Poplar_11Day_52_T_AE_04_Root.CDF_20	983495	49756.9	1.08029e+06	174618	0.350853	0.572259	0.799735				Unk_132.54106MZ_1.3RT_POS_LCMS	697.833	119.735	0	0	26.4189
		Unk_147.05298MZ_2.66RT_POS_LCMS	569.252	129.52	1183.36	304.812	3.91994	0.0790743	0.355145	AE down		Unk_potential_melezitose_29.88RT.St_0.69Sc_29.59Av.RT_13.14Avg.SN_33Hits_GCMS	1.11367e+06	239989	965768	77323.1	0.23339	0.641965	0.871489				Unk_135.08463MZ_1.32RT_POS_LCMS	12667.5	1844.82	7922.79	282.985	6.46256	0.0439529	0.211658	AE up		No.match..1407.08_GCMS_SSA_Auxin_Poplar_11Day_52_T_AE_04_Root.CDF_16	2.6746e+06	270416	2.41005e+06	370568	0.350033	0.572698	0.799735				Unk_133.04785MZ_2.9RT_POS_LCMS	0	0	160.144	44.2925	16.9459
		Unk_147.0805MZ_9.79RT_POS_LCMS	2121.61	184.791	2714.7	223.443	4.26793	0.06882	0.332894	AE down		Unk_potential_lactulose.2_24.43RT.St_0.67Sc_24.22Av.RT_30.41Avg.SN_39Hits_GCMS	1.11512e+07	976301	1.19635e+07	1.47609e+06	0.231423	0.643352	0.871489				Unk_136.01653MZ_10.81RT_NEG_LCMS	7185.93	2079.91	2427.99	1291.38	3.77699	0.0999629	0.312477	AE up		Unk_potential_alpha.D.glucosamine.phosphate_16.62RT.St_0.65Sc_16.59Av.RT_32.17Avg.SN_50Hits_GCMS	1.31467e+06	101425	1.39406e+06	85250.5	0.334653	0.581059	0.799735				Unk_133.05574MZ_12.55RT_POS_LCMS	0	0	118.487	26.86	25.2252
		Unk_147.08461MZ_1.36RT_POS_LCMS	21416.4	7077.1	2327.56	875.756	5.89236	0.0381438	0.248889	AE up		No.match..2570.64_GCMS_SSA_Auxin_Poplar_11Day_38_T_AE_01_Leaf.CDF_14	3.0451e+07	1.54464e+06	3.24233e+07	4.57678e+06	0.231272	0.643459	0.871489				Unk_136.04752MZ_4.39RT_POS_LCMS	1813.62	415.428	3098.63	440.561	4.5033	0.0780568	0.279666	AE down		No.match..1232.77_GCMS_SSA_Auxin_Poplar_11Day_52_T_AE_04_Root.CDF_81	1.55008e+06	173307	1.66465e+06	36839.9	0.330895	0.583141	0.799735				Unk_133.08589MZ_17.55RT_POS_LCMS	163.481	60.4774	409.382	118.833	3.87708
		Unk_147.57242MZ_14.24RT_POS_LCMS	172.063	54.9422	34003.7	17682.5	4.49256	0.063082	0.319955	AE down		Unk_potential_DL.isoleucine.1_8.58RT.St_0.88Sc_8.62Av.RT_11.62Avg.SN_45Hits_GCMS	76464.6	12659.4	91437.6	34332.4	0.227118	0.646414	0.871489				Unk_136.04839MZ_10.79RT_NEG_LCMS	3626.55	1167.8	0	0	9.64383	0.0209701	0.143982	AE up		No.match..2979.54_GCMS_SSA_Auxin_Poplar_11Day_40_T_AE_02_Stem.CDF_8	2.25614e+06	526641	2.62884e+06	310294	0.322381	0.58792	0.799735				Unk_133.08594MZ_14.26RT_POS_LCMS	164.95	26.5069	313.706	65.0529	5.30919
		Unk_148.03231MZ_1.84RT_POS_LCMS	11032	3056.52	17698.7	423.764	3.84307	0.0815951	0.359853	AE down		No.match..2849.44_GCMS_SSA_Auxin_Poplar_11Day_52_T_AE_04_Root.CDF_153	956944	49815	990949	44253.9	0.226666	0.646738	0.871489				Unk_136.04847MZ_2.9RT_NEG_LCMS	335.366	79.8927	0	0	17.6207	0.0057003	0.0642913	AE up		Unk_potential_pantothenic.acid.2_18.37RT.St_0.69Sc_18.55Av.RT_36.95Avg.SN_48Hits_GCMS	702304	79888.8	806699	182279	0.322083	0.588089	0.799735				Unk_133.50005MZ_1.44RT_POS_LCMS	1380.03	339.499	525.744	99.2214	4.6847
		Unk_148.03929MZ_9.68RT_POS_LCMS	595.937	38.9666	0	0	191.366	2.27406e-07	2.90362e-05	AE up		No.direct.match..952.04_GCMS_SSA_Auxin_Poplar_11Day_40_T_AE_02_Stem.CDF_27...753..glycerol..9.941..	1.08043e+07	955249	9.53734e+06	3.04142e+06	0.222721	0.649579	0.871489				Unk_136.0733MZ_3.83RT_POS_LCMS	40584.3	3382.25	130106	32483.8	7.51341	0.0336883	0.186661	AE down		No.match..1973.82_GCMS_SSA_Auxin_Poplar_11Day_52_T_AE_04_Root.CDF_170	1.08296e+06	57747.4	1.14489e+06	100336	0.318197	0.5903	0.799735				Unk_134.02922MZ_4.33RT_POS_LCMS	215.897	7.05134	78.0706	5.02768	227.697
		Unk_148.05175MZ_5.04RT_POS_LCMS	9974.22	802.231	4925.03	1492.24	9.80176	0.0121066	0.128978	AE up		No.match..2208.44_GCMS_SSA_Auxin_Poplar_11Day_52_T_AE_04_Root.CDF_166	1.18927e+07	3.59396e+06	1.47088e+07	5.03362e+06	0.220178	0.651427	0.871489				Unk_136.07581MZ_1.53RT_POS_LCMS	42460.3	8044.61	26196.4	1026.91	4.02178	0.0917324	0.300346	AE up		No.match..2819.09_GCMS_SSA_Auxin_Poplar_11Day_52_T_AE_04_Root.CDF_211	6.48795e+06	315505	6.92861e+06	792603	0.316966	0.591005	0.799735				Unk_134.08126MZ_1.33RT_POS_LCMS	267643	34218.8	659572	110961	13.9599
[truncated: 13,398 more rows]
[truncated: 12 more columns]

## Sheet: Sup.table-S4C
Supplementary Table S4C: Metabolite abundances from LCMS &GCMS analysis of auxin inhibitor (AI) treated plant tissues (leaf, stem and root) vs control. Data averaged from n= 3-6 biological replicates with 3 technical replicates and the standar errors were calculated. ANOVA was used to assess statistical significance between treatment vs control and those significant p-values were highlighted in g…
[truncated: 13,613 more rows]
[truncated: 12 more columns]

[truncated: 3 more sheets: Sup.table-S4D, Sup.table-S4E, Sup.table-S5]
